# Supplementary material for: Surgical face masks do not impair the decoding of facial expressions of negative affect more severely in older than in younger adults
Source: Cogn Res Princ Implic. 2022 Jul 16;7:63. doi: 10.1186/s41235-022-00403-8 (PMC9287709; doi:10.1186/s41235-022-00403-8)
Supplement: Supplementary file 2 — Additional file 2: Mask condition by subject, model and emotion. [file 41235_2022_403_MOESM2_ESM.csv]

subject	age	model1	model1	model2	model2	model3	model3	model4	model4	model5	model5	model6	model6	model7	model7	model8	model8	model9	model9	model10	model10	model11	model11	model12	model12	model1	model1	model2	model2	model3	model3	model4	model4	model5	model5	model6	model6	model7	model7	model8	model8	model9	model9	model10	model10	model11	model11	model12	model12
#	[years]	ang1	ang2	ang1	ang2	ang1	ang2	ang1	ang2	ang1	ang2	ang1	ang2	ang1	ang2	ang1	ang2	ang1	ang2	ang1	ang2	ang1	ang2	ang1	ang2	fear1	fear2	fear1	fear2	fear1	fear2	fear1	fear2	fear1	fear2	fear1	fear2	fear1	fear2	fear1	fear2	fear1	fear2	fear1	fear2	fear1	fear2	fear1	fear2
S1	67	no mask	no mask	no mask	no mask	no mask	no mask	no mask	no mask	no mask	no mask	mask	mask	mask	mask	mask	mask	no mask	no mask	mask	mask	mask	mask	mask	mask	no mask	no mask	no mask	no mask	no mask	no mask	no mask	no mask	no mask	no mask	mask	mask	mask	mask	mask	mask	no mask	no mask	mask	mask	mask	mask	mask	mask
S2	83	no mask	no mask	no mask	no mask	no mask	no mask	no mask	no mask	no mask	no mask	mask	mask	mask	mask	mask	mask	no mask	no mask	mask	mask	mask	mask	mask	mask	no mask	no mask	no mask	no mask	no mask	no mask	no mask	no mask	no mask	no mask	mask	mask	mask	mask	mask	mask	no mask	no mask	mask	mask	mask	mask	mask	mask
S3	78	mask	mask	mask	mask	mask	mask	mask	mask	mask	mask	no mask	no mask	no mask	no mask	no mask	no mask	mask	mask	no mask	no mask	no mask	no mask	no mask	no mask	mask	mask	mask	mask	mask	mask	mask	mask	mask	mask	no mask	no mask	no mask	no mask	no mask	no mask	mask	mask	no mask	no mask	no mask	no mask	no mask	no mask
S4	66	mask	mask	mask	mask	mask	mask	mask	mask	mask	mask	no mask	no mask	no mask	no mask	no mask	no mask	mask	mask	no mask	no mask	no mask	no mask	no mask	no mask	mask	mask	mask	mask	mask	mask	mask	mask	mask	mask	no mask	no mask	no mask	no mask	no mask	no mask	mask	mask	no mask	no mask	no mask	no mask	no mask	no mask
S5	78	no mask	no mask	no mask	no mask	no mask	no mask	no mask	no mask	no mask	no mask	mask	mask	mask	mask	mask	mask	no mask	no mask	mask	mask	mask	mask	mask	mask	no mask	no mask	no mask	no mask	no mask	no mask	no mask	no mask	no mask	no mask	mask	mask	mask	mask	mask	mask	no mask	no mask	mask	mask	mask	mask	mask	mask
S6	80	no mask	no mask	no mask	no mask	no mask	no mask	no mask	no mask	no mask	no mask	mask	mask	mask	mask	mask	mask	no mask	no mask	mask	mask	mask	mask	mask	mask	no mask	no mask	no mask	no mask	no mask	no mask	no mask	no mask	no mask	no mask	mask	mask	mask	mask	mask	mask	no mask	no mask	mask	mask	mask	mask	mask	mask
S7	70	mask	mask	mask	mask	mask	mask	mask	mask	mask	mask	no mask	no mask	no mask	no mask	no mask	no mask	mask	mask	no mask	no mask	no mask	no mask	no mask	no mask	mask	mask	mask	mask	mask	mask	mask	mask	mask	mask	no mask	no mask	no mask	no mask	no mask	no mask	mask	mask	no mask	no mask	no mask	no mask	no mask	no mask
S8	69	mask	mask	mask	mask	mask	mask	mask	mask	mask	mask	no mask	no mask	no mask	no mask	no mask	no mask	mask	mask	no mask	no mask	no mask	no mask	no mask	no mask	mask	mask	mask	mask	mask	mask	mask	mask	mask	mask	no mask	no mask	no mask	no mask	no mask	no mask	mask	mask	no mask	no mask	no mask	no mask	no mask	no mask
S9	73	mask	mask	mask	mask	mask	mask	mask	mask	mask	mask	no mask	no mask	no mask	no mask	no mask	no mask	mask	mask	no mask	no mask	no mask	no mask	no mask	no mask	mask	mask	mask	mask	mask	mask	mask	mask	mask	mask	no mask	no mask	no mask	no mask	no mask	no mask	mask	mask	no mask	no mask	no mask	no mask	no mask	no mask
S10	64	no mask	no mask	no mask	no mask	no mask	no mask	no mask	no mask	no mask	no mask	mask	mask	mask	mask	mask	mask	no mask	no mask	mask	mask	mask	mask	mask	mask	no mask	no mask	no mask	no mask	no mask	no mask	no mask	no mask	no mask	no mask	mask	mask	mask	mask	mask	mask	no mask	no mask	mask	mask	mask	mask	mask	mask
S11	75	no mask	no mask	no mask	no mask	no mask	no mask	no mask	no mask	no mask	no mask	mask	mask	mask	mask	mask	mask	no mask	no mask	mask	mask	mask	mask	mask	mask	no mask	no mask	no mask	no mask	no mask	no mask	no mask	no mask	no mask	no mask	mask	mask	mask	mask	mask	mask	no mask	no mask	mask	mask	mask	mask	mask	mask
S12	71	no mask	no mask	no mask	no mask	no mask	no mask	no mask	no mask	no mask	no mask	mask	mask	mask	mask	mask	mask	no mask	no mask	mask	mask	mask	mask	mask	mask	no mask	no mask	no mask	no mask	no mask	no mask	no mask	no mask	no mask	no mask	mask	mask	mask	mask	mask	mask	no mask	no mask	mask	mask	mask	mask	mask	mask
S13	72	mask	mask	mask	mask	mask	mask	mask	mask	mask	mask	no mask	no mask	no mask	no mask	no mask	no mask	mask	mask	no mask	no mask	no mask	no mask	no mask	no mask	mask	mask	mask	mask	mask	mask	mask	mask	mask	mask	no mask	no mask	no mask	no mask	no mask	no mask	mask	mask	no mask	no mask	no mask	no mask	no mask	no mask
S14	71	mask	mask	mask	mask	mask	mask	mask	mask	mask	mask	no mask	no mask	no mask	no mask	no mask	no mask	mask	mask	no mask	no mask	no mask	no mask	no mask	no mask	mask	mask	mask	mask	mask	mask	mask	mask	mask	mask	no mask	no mask	no mask	no mask	no mask	no mask	mask	mask	no mask	no mask	no mask	no mask	no mask	no mask
S15	76	mask	mask	mask	mask	mask	mask	mask	mask	mask	mask	no mask	no mask	no mask	no mask	no mask	no mask	mask	mask	no mask	no mask	no mask	no mask	no mask	no mask	mask	mask	mask	mask	mask	mask	mask	mask	mask	mask	no mask	no mask	no mask	no mask	no mask	no mask	mask	mask	no mask	no mask	no mask	no mask	no mask	no mask
S16	24	mask	mask	mask	mask	mask	mask	mask	mask	mask	mask	no mask	no mask	no mask	no mask	no mask	no mask	mask	mask	no mask	no mask	no mask	no mask	no mask	no mask	mask	mask	mask	mask	mask	mask	mask	mask	mask	mask	no mask	no mask	no mask	no mask	no mask	no mask	mask	mask	no mask	no mask	no mask	no mask	no mask	no mask
S17	26	no mask	no mask	no mask	no mask	no mask	no mask	no mask	no mask	no mask	no mask	mask	mask	mask	mask	mask	mask	no mask	no mask	mask	mask	mask	mask	mask	mask	no mask	no mask	no mask	no mask	no mask	no mask	no mask	no mask	no mask	no mask	mask	mask	mask	mask	mask	mask	no mask	no mask	mask	mask	mask	mask	mask	mask
S18	69	no mask	no mask	no mask	no mask	no mask	no mask	no mask	no mask	no mask	no mask	mask	mask	mask	mask	mask	mask	no mask	no mask	mask	mask	mask	mask	mask	mask	no mask	no mask	no mask	no mask	no mask	no mask	no mask	no mask	no mask	no mask	mask	mask	mask	mask	mask	mask	no mask	no mask	mask	mask	mask	mask	mask	mask
S19	73	no mask	no mask	no mask	no mask	no mask	no mask	no mask	no mask	no mask	no mask	mask	mask	mask	mask	mask	mask	no mask	no mask	mask	mask	mask	mask	mask	mask	no mask	no mask	no mask	no mask	no mask	no mask	no mask	no mask	no mask	no mask	mask	mask	mask	mask	mask	mask	no mask	no mask	mask	mask	mask	mask	mask	mask
S20	74	no mask	no mask	no mask	no mask	no mask	no mask	no mask	no mask	no mask	no mask	mask	mask	mask	mask	mask	mask	no mask	no mask	mask	mask	mask	mask	mask	mask	no mask	no mask	no mask	no mask	no mask	no mask	no mask	no mask	no mask	no mask	mask	mask	mask	mask	mask	mask	no mask	no mask	mask	mask	mask	mask	mask	mask
S21	80	mask	mask	mask	mask	mask	mask	mask	mask	mask	mask	no mask	no mask	no mask	no mask	no mask	no mask	mask	mask	no mask	no mask	no mask	no mask	no mask	no mask	mask	mask	mask	mask	mask	mask	mask	mask	mask	mask	no mask	no mask	no mask	no mask	no mask	no mask	mask	mask	no mask	no mask	no mask	no mask	no mask	no mask
S22	19	mask	mask	mask	mask	mask	mask	mask	mask	mask	mask	no mask	no mask	no mask	no mask	no mask	no mask	mask	mask	no mask	no mask	no mask	no mask	no mask	no mask	mask	mask	mask	mask	mask	mask	mask	mask	mask	mask	no mask	no mask	no mask	no mask	no mask	no mask	mask	mask	no mask	no mask	no mask	no mask	no mask	no mask
S23	69	mask	mask	mask	mask	mask	mask	mask	mask	mask	mask	no mask	no mask	no mask	no mask	no mask	no mask	mask	mask	no mask	no mask	no mask	no mask	no mask	no mask	mask	mask	mask	mask	mask	mask	mask	mask	mask	mask	no mask	no mask	no mask	no mask	no mask	no mask	mask	mask	no mask	no mask	no mask	no mask	no mask	no mask
S24	25	mask	mask	mask	mask	mask	mask	mask	mask	mask	mask	no mask	no mask	no mask	no mask	no mask	no mask	mask	mask	no mask	no mask	no mask	no mask	no mask	no mask	mask	mask	mask	mask	mask	mask	mask	mask	mask	mask	no mask	no mask	no mask	no mask	no mask	no mask	mask	mask	no mask	no mask	no mask	no mask	no mask	no mask
S25	24	no mask	no mask	no mask	no mask	no mask	no mask	no mask	no mask	no mask	no mask	mask	mask	mask	mask	mask	mask	no mask	no mask	mask	mask	mask	mask	mask	mask	no mask	no mask	no mask	no mask	no mask	no mask	no mask	no mask	no mask	no mask	mask	mask	mask	mask	mask	mask	no mask	no mask	mask	mask	mask	mask	mask	mask
S26	25	no mask	no mask	no mask	no mask	no mask	no mask	no mask	no mask	no mask	no mask	mask	mask	mask	mask	mask	mask	no mask	no mask	mask	mask	mask	mask	mask	mask	no mask	no mask	no mask	no mask	no mask	no mask	no mask	no mask	no mask	no mask	mask	mask	mask	mask	mask	mask	no mask	no mask	mask	mask	mask	mask	mask	mask
S27	22	no mask	no mask	no mask	no mask	no mask	no mask	no mask	no mask	no mask	no mask	mask	mask	mask	mask	mask	mask	no mask	no mask	mask	mask	mask	mask	mask	mask	no mask	no mask	no mask	no mask	no mask	no mask	no mask	no mask	no mask	no mask	mask	mask	mask	mask	mask	mask	no mask	no mask	mask	mask	mask	mask	mask	mask
S28	23	no mask	no mask	no mask	no mask	no mask	no mask	no mask	no mask	no mask	no mask	mask	mask	mask	mask	mask	mask	no mask	no mask	mask	mask	mask	mask	mask	mask	no mask	no mask	no mask	no mask	no mask	no mask	no mask	no mask	no mask	no mask	mask	mask	mask	mask	mask	mask	no mask	no mask	mask	mask	mask	mask	mask	mask
S29	69	no mask	no mask	no mask	no mask	no mask	no mask	no mask	no mask	no mask	no mask	mask	mask	mask	mask	mask	mask	no mask	no mask	mask	mask	mask	mask	mask	mask	no mask	no mask	no mask	no mask	no mask	no mask	no mask	no mask	no mask	no mask	mask	mask	mask	mask	mask	mask	no mask	no mask	mask	mask	mask	mask	mask	mask
S30	25	no mask	no mask	no mask	no mask	no mask	no mask	no mask	no mask	no mask	no mask	mask	mask	mask	mask	mask	mask	no mask	no mask	mask	mask	mask	mask	mask	mask	no mask	no mask	no mask	no mask	no mask	no mask	no mask	no mask	no mask	no mask	mask	mask	mask	mask	mask	mask	no mask	no mask	mask	mask	mask	mask	mask	mask
S31	67	no mask	no mask	no mask	no mask	no mask	no mask	no mask	no mask	no mask	no mask	mask	mask	mask	mask	mask	mask	no mask	no mask	mask	mask	mask	mask	mask	mask	no mask	no mask	no mask	no mask	no mask	no mask	no mask	no mask	no mask	no mask	mask	mask	mask	mask	mask	mask	no mask	no mask	mask	mask	mask	mask	mask	mask
S32	72	mask	mask	mask	mask	mask	mask	mask	mask	mask	mask	no mask	no mask	no mask	no mask	no mask	no mask	mask	mask	no mask	no mask	no mask	no mask	no mask	no mask	mask	mask	mask	mask	mask	mask	mask	mask	mask	mask	no mask	no mask	no mask	no mask	no mask	no mask	mask	mask	no mask	no mask	no mask	no mask	no mask	no mask
S33	71	mask	mask	mask	mask	mask	mask	mask	mask	mask	mask	no mask	no mask	no mask	no mask	no mask	no mask	mask	mask	no mask	no mask	no mask	no mask	no mask	no mask	mask	mask	mask	mask	mask	mask	mask	mask	mask	mask	no mask	no mask	no mask	no mask	no mask	no mask	mask	mask	no mask	no mask	no mask	no mask	no mask	no mask
S34	77	mask	mask	mask	mask	mask	mask	mask	mask	mask	mask	no mask	no mask	no mask	no mask	no mask	no mask	mask	mask	no mask	no mask	no mask	no mask	no mask	no mask	mask	mask	mask	mask	mask	mask	mask	mask	mask	mask	no mask	no mask	no mask	no mask	no mask	no mask	mask	mask	no mask	no mask	no mask	no mask	no mask	no mask
S35	72	mask	mask	mask	mask	mask	mask	mask	mask	mask	mask	no mask	no mask	no mask	no mask	no mask	no mask	mask	mask	no mask	no mask	no mask	no mask	no mask	no mask	mask	mask	mask	mask	mask	mask	mask	mask	mask	mask	no mask	no mask	no mask	no mask	no mask	no mask	mask	mask	no mask	no mask	no mask	no mask	no mask	no mask
S36	80	mask	mask	mask	mask	mask	mask	mask	mask	mask	mask	no mask	no mask	no mask	no mask	no mask	no mask	mask	mask	no mask	no mask	no mask	no mask	no mask	no mask	mask	mask	mask	mask	mask	mask	mask	mask	mask	mask	no mask	no mask	no mask	no mask	no mask	no mask	mask	mask	no mask	no mask	no mask	no mask	no mask	no mask
S37	28	mask	mask	mask	mask	mask	mask	mask	mask	mask	mask	no mask	no mask	no mask	no mask	no mask	no mask	mask	mask	no mask	no mask	no mask	no mask	no mask	no mask	mask	mask	mask	mask	mask	mask	mask	mask	mask	mask	no mask	no mask	no mask	no mask	no mask	no mask	mask	mask	no mask	no mask	no mask	no mask	no mask	no mask
S38	68	mask	mask	mask	mask	mask	mask	mask	mask	mask	mask	no mask	no mask	no mask	no mask	no mask	no mask	mask	mask	no mask	no mask	no mask	no mask	no mask	no mask	mask	mask	mask	mask	mask	mask	mask	mask	mask	mask	no mask	no mask	no mask	no mask	no mask	no mask	mask	mask	no mask	no mask	no mask	no mask	no mask	no mask
S39	70	mask	mask	mask	mask	mask	mask	mask	mask	mask	mask	no mask	no mask	no mask	no mask	no mask	no mask	mask	mask	no mask	no mask	no mask	no mask	no mask	no mask	mask	mask	mask	mask	mask	mask	mask	mask	mask	mask	no mask	no mask	no mask	no mask	no mask	no mask	mask	mask	no mask	no mask	no mask	no mask	no mask	no mask
S40	71	mask	mask	mask	mask	mask	mask	mask	mask	mask	mask	no mask	no mask	no mask	no mask	no mask	no mask	mask	mask	no mask	no mask	no mask	no mask	no mask	no mask	mask	mask	mask	mask	mask	mask	mask	mask	mask	mask	no mask	no mask	no mask	no mask	no mask	no mask	mask	mask	no mask	no mask	no mask	no mask	no mask	no mask
S41	71	no mask	no mask	no mask	no mask	no mask	no mask	no mask	no mask	no mask	no mask	mask	mask	mask	mask	mask	mask	no mask	no mask	mask	mask	mask	mask	mask	mask	no mask	no mask	no mask	no mask	no mask	no mask	no mask	no mask	no mask	no mask	mask	mask	mask	mask	mask	mask	no mask	no mask	mask	mask	mask	mask	mask	mask
S42	68	no mask	no mask	no mask	no mask	no mask	no mask	no mask	no mask	no mask	no mask	mask	mask	mask	mask	mask	mask	no mask	no mask	mask	mask	mask	mask	mask	mask	no mask	no mask	no mask	no mask	no mask	no mask	no mask	no mask	no mask	no mask	mask	mask	mask	mask	mask	mask	no mask	no mask	mask	mask	mask	mask	mask	mask
S43	24	no mask	no mask	no mask	no mask	no mask	no mask	no mask	no mask	no mask	no mask	mask	mask	mask	mask	mask	mask	no mask	no mask	mask	mask	mask	mask	mask	mask	no mask	no mask	no mask	no mask	no mask	no mask	no mask	no mask	no mask	no mask	mask	mask	mask	mask	mask	mask	no mask	no mask	mask	mask	mask	mask	mask	mask
S44	70	no mask	no mask	no mask	no mask	no mask	no mask	no mask	no mask	no mask	no mask	mask	mask	mask	mask	mask	mask	no mask	no mask	mask	mask	mask	mask	mask	mask	no mask	no mask	no mask	no mask	no mask	no mask	no mask	no mask	no mask	no mask	mask	mask	mask	mask	mask	mask	no mask	no mask	mask	mask	mask	mask	mask	mask
S45	24	no mask	no mask	no mask	no mask	no mask	no mask	no mask	no mask	no mask	no mask	mask	mask	mask	mask	mask	mask	no mask	no mask	mask	mask	mask	mask	mask	mask	no mask	no mask	no mask	no mask	no mask	no mask	no mask	no mask	no mask	no mask	mask	mask	mask	mask	mask	mask	no mask	no mask	mask	mask	mask	mask	mask	mask
S46	19	no mask	no mask	no mask	no mask	no mask	no mask	no mask	no mask	no mask	no mask	mask	mask	mask	mask	mask	mask	no mask	no mask	mask	mask	mask	mask	mask	mask	no mask	no mask	no mask	no mask	no mask	no mask	no mask	no mask	no mask	no mask	mask	mask	mask	mask	mask	mask	no mask	no mask	mask	mask	mask	mask	mask	mask
S47	81	no mask	no mask	no mask	no mask	no mask	no mask	no mask	no mask	no mask	no mask	mask	mask	mask	mask	mask	mask	no mask	no mask	mask	mask	mask	mask	mask	mask	no mask	no mask	no mask	no mask	no mask	no mask	no mask	no mask	no mask	no mask	mask	mask	mask	mask	mask	mask	no mask	no mask	mask	mask	mask	mask	mask	mask
S48	75	no mask	no mask	no mask	no mask	no mask	no mask	no mask	no mask	no mask	no mask	mask	mask	mask	mask	mask	mask	no mask	no mask	mask	mask	mask	mask	mask	mask	no mask	no mask	no mask	no mask	no mask	no mask	no mask	no mask	no mask	no mask	mask	mask	mask	mask	mask	mask	no mask	no mask	mask	mask	mask	mask	mask	mask
S49	67	no mask	no mask	no mask	no mask	no mask	no mask	no mask	no mask	no mask	no mask	mask	mask	mask	mask	mask	mask	no mask	no mask	mask	mask	mask	mask	mask	mask	no mask	no mask	no mask	no mask	no mask	no mask	no mask	no mask	no mask	no mask	mask	mask	mask	mask	mask	mask	no mask	no mask	mask	mask	mask	mask	mask	mask
S50	72	mask	mask	mask	mask	mask	mask	mask	mask	mask	mask	no mask	no mask	no mask	no mask	no mask	no mask	mask	mask	no mask	no mask	no mask	no mask	no mask	no mask	mask	mask	mask	mask	mask	mask	mask	mask	mask	mask	no mask	no mask	no mask	no mask	no mask	no mask	mask	mask	no mask	no mask	no mask	no mask	no mask	no mask
S51	72	mask	mask	mask	mask	mask	mask	mask	mask	mask	mask	no mask	no mask	no mask	no mask	no mask	no mask	mask	mask	no mask	no mask	no mask	no mask	no mask	no mask	mask	mask	mask	mask	mask	mask	mask	mask	mask	mask	no mask	no mask	no mask	no mask	no mask	no mask	mask	mask	no mask	no mask	no mask	no mask	no mask	no mask
S52	71	mask	mask	mask	mask	mask	mask	mask	mask	mask	mask	no mask	no mask	no mask	no mask	no mask	no mask	mask	mask	no mask	no mask	no mask	no mask	no mask	no mask	mask	mask	mask	mask	mask	mask	mask	mask	mask	mask	no mask	no mask	no mask	no mask	no mask	no mask	mask	mask	no mask	no mask	no mask	no mask	no mask	no mask
S53	23	mask	mask	mask	mask	mask	mask	mask	mask	mask	mask	no mask	no mask	no mask	no mask	no mask	no mask	mask	mask	no mask	no mask	no mask	no mask	no mask	no mask	mask	mask	mask	mask	mask	mask	mask	mask	mask	mask	no mask	no mask	no mask	no mask	no mask	no mask	mask	mask	no mask	no mask	no mask	no mask	no mask	no mask
S54	23	mask	mask	mask	mask	mask	mask	mask	mask	mask	mask	no mask	no mask	no mask	no mask	no mask	no mask	mask	mask	no mask	no mask	no mask	no mask	no mask	no mask	mask	mask	mask	mask	mask	mask	mask	mask	mask	mask	no mask	no mask	no mask	no mask	no mask	no mask	mask	mask	no mask	no mask	no mask	no mask	no mask	no mask
S55	22	mask	mask	mask	mask	mask	mask	mask	mask	mask	mask	no mask	no mask	no mask	no mask	no mask	no mask	mask	mask	no mask	no mask	no mask	no mask	no mask	no mask	mask	mask	mask	mask	mask	mask	mask	mask	mask	mask	no mask	no mask	no mask	no mask	no mask	no mask	mask	mask	no mask	no mask	no mask	no mask	no mask	no mask
S56	69	mask	mask	mask	mask	mask	mask	mask	mask	mask	mask	no mask	no mask	no mask	no mask	no mask	no mask	mask	mask	no mask	no mask	no mask	no mask	no mask	no mask	mask	mask	mask	mask	mask	mask	mask	mask	mask	mask	no mask	no mask	no mask	no mask	no mask	no mask	mask	mask	no mask	no mask	no mask	no mask	no mask	no mask
S57	22	mask	mask	mask	mask	mask	mask	mask	mask	mask	mask	no mask	no mask	no mask	no mask	no mask	no mask	mask	mask	no mask	no mask	no mask	no mask	no mask	no mask	mask	mask	mask	mask	mask	mask	mask	mask	mask	mask	no mask	no mask	no mask	no mask	no mask	no mask	mask	mask	no mask	no mask	no mask	no mask	no mask	no mask
S58	68	mask	mask	mask	mask	mask	mask	mask	mask	mask	mask	no mask	no mask	no mask	no mask	no mask	no mask	mask	mask	no mask	no mask	no mask	no mask	no mask	no mask	mask	mask	mask	mask	mask	mask	mask	mask	mask	mask	no mask	no mask	no mask	no mask	no mask	no mask	mask	mask	no mask	no mask	no mask	no mask	no mask	no mask
S59	74	no mask	no mask	no mask	no mask	no mask	no mask	no mask	no mask	no mask	no mask	mask	mask	mask	mask	mask	mask	no mask	no mask	mask	mask	mask	mask	mask	mask	no mask	no mask	no mask	no mask	no mask	no mask	no mask	no mask	no mask	no mask	mask	mask	mask	mask	mask	mask	no mask	no mask	mask	mask	mask	mask	mask	mask
S60	23	no mask	no mask	no mask	no mask	no mask	no mask	no mask	no mask	no mask	no mask	mask	mask	mask	mask	mask	mask	no mask	no mask	mask	mask	mask	mask	mask	mask	no mask	no mask	no mask	no mask	no mask	no mask	no mask	no mask	no mask	no mask	mask	mask	mask	mask	mask	mask	no mask	no mask	mask	mask	mask	mask	mask	mask
S61	26	no mask	no mask	no mask	no mask	no mask	no mask	no mask	no mask	no mask	no mask	mask	mask	mask	mask	mask	mask	no mask	no mask	mask	mask	mask	mask	mask	mask	no mask	no mask	no mask	no mask	no mask	no mask	no mask	no mask	no mask	no mask	mask	mask	mask	mask	mask	mask	no mask	no mask	mask	mask	mask	mask	mask	mask
S62	71	no mask	no mask	no mask	no mask	no mask	no mask	no mask	no mask	no mask	no mask	mask	mask	mask	mask	mask	mask	no mask	no mask	mask	mask	mask	mask	mask	mask	no mask	no mask	no mask	no mask	no mask	no mask	no mask	no mask	no mask	no mask	mask	mask	mask	mask	mask	mask	no mask	no mask	mask	mask	mask	mask	mask	mask
S63	23	no mask	no mask	no mask	no mask	no mask	no mask	no mask	no mask	no mask	no mask	mask	mask	mask	mask	mask	mask	no mask	no mask	mask	mask	mask	mask	mask	mask	no mask	no mask	no mask	no mask	no mask	no mask	no mask	no mask	no mask	no mask	mask	mask	mask	mask	mask	mask	no mask	no mask	mask	mask	mask	mask	mask	mask
S64	27	mask	mask	mask	mask	mask	mask	mask	mask	mask	mask	no mask	no mask	no mask	no mask	no mask	no mask	mask	mask	no mask	no mask	no mask	no mask	no mask	no mask	mask	mask	mask	mask	mask	mask	mask	mask	mask	mask	no mask	no mask	no mask	no mask	no mask	no mask	mask	mask	no mask	no mask	no mask	no mask	no mask	no mask
S65	25	mask	mask	mask	mask	mask	mask	mask	mask	mask	mask	no mask	no mask	no mask	no mask	no mask	no mask	mask	mask	no mask	no mask	no mask	no mask	no mask	no mask	mask	mask	mask	mask	mask	mask	mask	mask	mask	mask	no mask	no mask	no mask	no mask	no mask	no mask	mask	mask	no mask	no mask	no mask	no mask	no mask	no mask
S66	69	mask	mask	mask	mask	mask	mask	mask	mask	mask	mask	no mask	no mask	no mask	no mask	no mask	no mask	mask	mask	no mask	no mask	no mask	no mask	no mask	no mask	mask	mask	mask	mask	mask	mask	mask	mask	mask	mask	no mask	no mask	no mask	no mask	no mask	no mask	mask	mask	no mask	no mask	no mask	no mask	no mask	no mask
S67	22	mask	mask	mask	mask	mask	mask	mask	mask	mask	mask	no mask	no mask	no mask	no mask	no mask	no mask	mask	mask	no mask	no mask	no mask	no mask	no mask	no mask	mask	mask	mask	mask	mask	mask	mask	mask	mask	mask	no mask	no mask	no mask	no mask	no mask	no mask	mask	mask	no mask	no mask	no mask	no mask	no mask	no mask
S68	74	mask	mask	mask	mask	mask	mask	mask	mask	mask	mask	no mask	no mask	no mask	no mask	no mask	no mask	mask	mask	no mask	no mask	no mask	no mask	no mask	no mask	mask	mask	mask	mask	mask	mask	mask	mask	mask	mask	no mask	no mask	no mask	no mask	no mask	no mask	mask	mask	no mask	no mask	no mask	no mask	no mask	no mask
S69	75	mask	mask	mask	mask	mask	mask	mask	mask	mask	mask	no mask	no mask	no mask	no mask	no mask	no mask	mask	mask	no mask	no mask	no mask	no mask	no mask	no mask	mask	mask	mask	mask	mask	mask	mask	mask	mask	mask	no mask	no mask	no mask	no mask	no mask	no mask	mask	mask	no mask	no mask	no mask	no mask	no mask	no mask
S70	28	no mask	no mask	no mask	no mask	no mask	no mask	no mask	no mask	no mask	no mask	mask	mask	mask	mask	mask	mask	no mask	no mask	mask	mask	mask	mask	mask	mask	no mask	no mask	no mask	no mask	no mask	no mask	no mask	no mask	no mask	no mask	mask	mask	mask	mask	mask	mask	no mask	no mask	mask	mask	mask	mask	mask	mask
S71	73	no mask	no mask	no mask	no mask	no mask	no mask	no mask	no mask	no mask	no mask	mask	mask	mask	mask	mask	mask	no mask	no mask	mask	mask	mask	mask	mask	mask	no mask	no mask	no mask	no mask	no mask	no mask	no mask	no mask	no mask	no mask	mask	mask	mask	mask	mask	mask	no mask	no mask	mask	mask	mask	mask	mask	mask
S72	24	mask	mask	mask	mask	mask	mask	mask	mask	mask	mask	no mask	no mask	no mask	no mask	no mask	no mask	mask	mask	no mask	no mask	no mask	no mask	no mask	no mask	mask	mask	mask	mask	mask	mask	mask	mask	mask	mask	no mask	no mask	no mask	no mask	no mask	no mask	mask	mask	no mask	no mask	no mask	no mask	no mask	no mask
S73	24	mask	mask	mask	mask	mask	mask	mask	mask	mask	mask	no mask	no mask	no mask	no mask	no mask	no mask	mask	mask	no mask	no mask	no mask	no mask	no mask	no mask	mask	mask	mask	mask	mask	mask	mask	mask	mask	mask	no mask	no mask	no mask	no mask	no mask	no mask	mask	mask	no mask	no mask	no mask	no mask	no mask	no mask
S74	29	mask	mask	mask	mask	mask	mask	mask	mask	mask	mask	no mask	no mask	no mask	no mask	no mask	no mask	mask	mask	no mask	no mask	no mask	no mask	no mask	no mask	mask	mask	mask	mask	mask	mask	mask	mask	mask	mask	no mask	no mask	no mask	no mask	no mask	no mask	mask	mask	no mask	no mask	no mask	no mask	no mask	no mask
S75	19	no mask	no mask	no mask	no mask	no mask	no mask	no mask	no mask	no mask	no mask	mask	mask	mask	mask	mask	mask	no mask	no mask	mask	mask	mask	mask	mask	mask	no mask	no mask	no mask	no mask	no mask	no mask	no mask	no mask	no mask	no mask	mask	mask	mask	mask	mask	mask	no mask	no mask	mask	mask	mask	mask	mask	mask
S76	25	no mask	no mask	no mask	no mask	no mask	no mask	no mask	no mask	no mask	no mask	mask	mask	mask	mask	mask	mask	no mask	no mask	mask	mask	mask	mask	mask	mask	no mask	no mask	no mask	no mask	no mask	no mask	no mask	no mask	no mask	no mask	mask	mask	mask	mask	mask	mask	no mask	no mask	mask	mask	mask	mask	mask	mask
S77	26	mask	mask	mask	mask	mask	mask	mask	mask	mask	mask	no mask	no mask	no mask	no mask	no mask	no mask	mask	mask	no mask	no mask	no mask	no mask	no mask	no mask	mask	mask	mask	mask	mask	mask	mask	mask	mask	mask	no mask	no mask	no mask	no mask	no mask	no mask	mask	mask	no mask	no mask	no mask	no mask	no mask	no mask
S78	71	mask	mask	mask	mask	mask	mask	mask	mask	mask	mask	no mask	no mask	no mask	no mask	no mask	no mask	mask	mask	no mask	no mask	no mask	no mask	no mask	no mask	mask	mask	mask	mask	mask	mask	mask	mask	mask	mask	no mask	no mask	no mask	no mask	no mask	no mask	mask	mask	no mask	no mask	no mask	no mask	no mask	no mask
S79	24	mask	mask	mask	mask	mask	mask	mask	mask	mask	mask	no mask	no mask	no mask	no mask	no mask	no mask	mask	mask	no mask	no mask	no mask	no mask	no mask	no mask	mask	mask	mask	mask	mask	mask	mask	mask	mask	mask	no mask	no mask	no mask	no mask	no mask	no mask	mask	mask	no mask	no mask	no mask	no mask	no mask	no mask
S80	22	no mask	no mask	no mask	no mask	no mask	no mask	no mask	no mask	no mask	no mask	mask	mask	mask	mask	mask	mask	no mask	no mask	mask	mask	mask	mask	mask	mask	no mask	no mask	no mask	no mask	no mask	no mask	no mask	no mask	no mask	no mask	mask	mask	mask	mask	mask	mask	no mask	no mask	mask	mask	mask	mask	mask	mask
S81	28	no mask	no mask	no mask	no mask	no mask	no mask	no mask	no mask	no mask	no mask	mask	mask	mask	mask	mask	mask	no mask	no mask	mask	mask	mask	mask	mask	mask	no mask	no mask	no mask	no mask	no mask	no mask	no mask	no mask	no mask	no mask	mask	mask	mask	mask	mask	mask	no mask	no mask	mask	mask	mask	mask	mask	mask
S82	30	no mask	no mask	no mask	no mask	no mask	no mask	no mask	no mask	no mask	no mask	mask	mask	mask	mask	mask	mask	no mask	no mask	mask	mask	mask	mask	mask	mask	no mask	no mask	no mask	no mask	no mask	no mask	no mask	no mask	no mask	no mask	mask	mask	mask	mask	mask	mask	no mask	no mask	mask	mask	mask	mask	mask	mask
S83	22	mask	mask	mask	mask	mask	mask	mask	mask	mask	mask	no mask	no mask	no mask	no mask	no mask	no mask	mask	mask	no mask	no mask	no mask	no mask	no mask	no mask	mask	mask	mask	mask	mask	mask	mask	mask	mask	mask	no mask	no mask	no mask	no mask	no mask	no mask	mask	mask	no mask	no mask	no mask	no mask	no mask	no mask
S84	22	mask	mask	mask	mask	mask	mask	mask	mask	mask	mask	no mask	no mask	no mask	no mask	no mask	no mask	mask	mask	no mask	no mask	no mask	no mask	no mask	no mask	mask	mask	mask	mask	mask	mask	mask	mask	mask	mask	no mask	no mask	no mask	no mask	no mask	no mask	mask	mask	no mask	no mask	no mask	no mask	no mask	no mask
S85	23	mask	mask	mask	mask	mask	mask	mask	mask	mask	mask	no mask	no mask	no mask	no mask	no mask	no mask	mask	mask	no mask	no mask	no mask	no mask	no mask	no mask	mask	mask	mask	mask	mask	mask	mask	mask	mask	mask	no mask	no mask	no mask	no mask	no mask	no mask	mask	mask	no mask	no mask	no mask	no mask	no mask	no mask
S86	24	mask	mask	mask	mask	mask	mask	mask	mask	mask	mask	no mask	no mask	no mask	no mask	no mask	no mask	mask	mask	no mask	no mask	no mask	no mask	no mask	no mask	mask	mask	mask	mask	mask	mask	mask	mask	mask	mask	no mask	no mask	no mask	no mask	no mask	no mask	mask	mask	no mask	no mask	no mask	no mask	no mask	no mask
S87	22	mask	mask	mask	mask	mask	mask	mask	mask	mask	mask	no mask	no mask	no mask	no mask	no mask	no mask	mask	mask	no mask	no mask	no mask	no mask	no mask	no mask	mask	mask	mask	mask	mask	mask	mask	mask	mask	mask	no mask	no mask	no mask	no mask	no mask	no mask	mask	mask	no mask	no mask	no mask	no mask	no mask	no mask
S88	21	no mask	no mask	no mask	no mask	no mask	no mask	no mask	no mask	no mask	no mask	mask	mask	mask	mask	mask	mask	no mask	no mask	mask	mask	mask	mask	mask	mask	no mask	no mask	no mask	no mask	no mask	no mask	no mask	no mask	no mask	no mask	mask	mask	mask	mask	mask	mask	no mask	no mask	mask	mask	mask	mask	mask	mask
S89	25	no mask	no mask	no mask	no mask	no mask	no mask	no mask	no mask	no mask	no mask	mask	mask	mask	mask	mask	mask	no mask	no mask	mask	mask	mask	mask	mask	mask	no mask	no mask	no mask	no mask	no mask	no mask	no mask	no mask	no mask	no mask	mask	mask	mask	mask	mask	mask	no mask	no mask	mask	mask	mask	mask	mask	mask
S90	26	no mask	no mask	no mask	no mask	no mask	no mask	no mask	no mask	no mask	no mask	mask	mask	mask	mask	mask	mask	no mask	no mask	mask	mask	mask	mask	mask	mask	no mask	no mask	no mask	no mask	no mask	no mask	no mask	no mask	no mask	no mask	mask	mask	mask	mask	mask	mask	no mask	no mask	mask	mask	mask	mask	mask	mask
S91	22	no mask	no mask	no mask	no mask	no mask	no mask	no mask	no mask	no mask	no mask	mask	mask	mask	mask	mask	mask	no mask	no mask	mask	mask	mask	mask	mask	mask	no mask	no mask	no mask	no mask	no mask	no mask	no mask	no mask	no mask	no mask	mask	mask	mask	mask	mask	mask	no mask	no mask	mask	mask	mask	mask	mask	mask
S92	26	mask	mask	mask	mask	mask	mask	mask	mask	mask	mask	no mask	no mask	no mask	no mask	no mask	no mask	mask	mask	no mask	no mask	no mask	no mask	no mask	no mask	mask	mask	mask	mask	mask	mask	mask	mask	mask	mask	no mask	no mask	no mask	no mask	no mask	no mask	mask	mask	no mask	no mask	no mask	no mask	no mask	no mask
S93	23	mask	mask	mask	mask	mask	mask	mask	mask	mask	mask	no mask	no mask	no mask	no mask	no mask	no mask	mask	mask	no mask	no mask	no mask	no mask	no mask	no mask	mask	mask	mask	mask	mask	mask	mask	mask	mask	mask	no mask	no mask	no mask	no mask	no mask	no mask	mask	mask	no mask	no mask	no mask	no mask	no mask	no mask
S94	NaN	mask	mask	mask	mask	mask	mask	mask	mask	mask	mask	no mask	no mask	no mask	no mask	no mask	no mask	mask	mask	no mask	no mask	no mask	no mask	no mask	no mask	mask	mask	mask	mask	mask	mask	mask	mask	mask	mask	no mask	no mask	no mask	no mask	no mask	no mask	mask	mask	no mask	no mask	no mask	no mask	no mask	no mask
S95	25	mask	mask	mask	mask	mask	mask	mask	mask	mask	mask	no mask	no mask	no mask	no mask	no mask	no mask	mask	mask	no mask	no mask	no mask	no mask	no mask	no mask	mask	mask	mask	mask	mask	mask	mask	mask	mask	mask	no mask	no mask	no mask	no mask	no mask	no mask	mask	mask	no mask	no mask	no mask	no mask	no mask	no mask
S96	19	mask	mask	mask	mask	mask	mask	mask	mask	mask	mask	no mask	no mask	no mask	no mask	no mask	no mask	mask	mask	no mask	no mask	no mask	no mask	no mask	no mask	mask	mask	mask	mask	mask	mask	mask	mask	mask	mask	no mask	no mask	no mask	no mask	no mask	no mask	mask	mask	no mask	no mask	no mask	no mask	no mask	no mask
[truncated: 48 more columns]
