# Supplementary material for: Surgical face masks do not impair the decoding of facial expressions of negative affect more severely in older than in younger adults
Source: Cogn Res Princ Implic. 2022 Jul 16;7:63. doi: 10.1186/s41235-022-00403-8 (PMC9287709; doi:10.1186/s41235-022-00403-8)
Supplement: Supplementary file 3 — Additional file 3: Subjects' emotion judgements by subject, model and emotion. [file 41235_2022_403_MOESM3_ESM.csv]

subject	age	model1	model1	model2	model2	model3	model3	model4	model4	model5	model5	model6	model6	model7	model7	model8	model8	model9	model9	model10	model10	model11	model11	model12	model12	model1	model1	model2	model2	model3	model3	model4	model4	model5	model5	model6	model6	model7	model7	model8	model8	model9	model9	model10	model10	model11	model11	model12	model12
#	[years]	ang1	ang2	ang1	ang2	ang1	ang2	ang1	ang2	ang1	ang2	ang1	ang2	ang1	ang2	ang1	ang2	ang1	ang2	ang1	ang2	ang1	ang2	ang1	ang2	fear1	fear2	fear1	fear2	fear1	fear2	fear1	fear2	fear1	fear2	fear1	fear2	fear1	fear2	fear1	fear2	fear1	fear2	fear1	fear2	fear1	fear2	fear1	fear2
S1	67	ang	fear	fear	fear	fear	cont	cont	ang	ang	cont	cont	cont	fear	fear	ang	ang	ang	fear	ang	ang	ang	fear	cont	cont	fear	fear	cont	cont	cont	cont	ang	ang	cont	cont	cont	fear	ang	fear	sad	sad	fear	cont	sad	sad	fear	fear	ang	ang
S2	83	cont	ang	cont	ang	ang	fear	cont	cont	fear	cont	fear	cont	sad	ang	cont	cont	cont	ang	ang	cont	ang	ang	sad	ang	fear	fear	fear	ang	sad	fear	fear	sad	sad	sad	cont	sad	fear	fear	fear	fear	fear	fear	fear	fear	fear	fear	fear	fear
S3	78	cont	fear	sad	sad	cont	fear	ang	sad	ang	cont	fear	cont	sad	cont	sad	cont	ang	cont	ang	cont	cont	fear	sad	fear	sad	cont	cont	cont	sad	sad	sad	cont	ang	fear	fear	fear	ang	sad	fear	cont	ang	fear	cont	ang	ang	fear	fear	sad
S4	66	ang	fear	fear	ang	sad	sad	cont	cont	ang	cont	fear	cont	ang	ang	fear	sad	cont	cont	ang	ang	cont	cont	ang	cont	cont	cont	cont	cont	sad	ang	fear	cont	fear	cont	sad	sad	ang	fear	ang	ang	fear	cont	ang	fear	fear	fear	cont	ang
S5	78	fear	cont	fear	cont	fear	sad	cont	ang	ang	cont	cont	sad	sad	fear	fear	sad	cont	ang	cont	ang	ang	cont	sad	cont	cont	cont	fear	sad	fear	cont	fear	fear	ang	sad	sad	sad	fear	fear	fear	ang	ang	cont	sad	sad	fear	fear	sad	fear
S6	80	ang	ang	fear	fear	sad	fear	sad	ang	ang	fear	cont	cont	cont	fear	ang	cont	ang	ang	cont	cont	cont	cont	cont	sad	cont	ang	fear	cont	sad	fear	sad	sad	ang	fear	cont	cont	ang	fear	ang	fear	sad	cont	ang	fear	sad	ang	fear	sad
S7	70	ang	ang	ang	ang	fear	cont	cont	cont	ang	fear	cont	cont	ang	ang	fear	ang	cont	cont	cont	cont	cont	cont	sad	ang	cont	cont	fear	sad	fear	ang	sad	fear	ang	cont	fear	ang	sad	ang	fear	fear	fear	fear	ang	fear	fear	cont	ang	cont
S8	69	sad	ang	fear	ang	fear	fear	sad	fear	fear	cont	ang	ang	sad	ang	ang	ang	ang	fear	ang	cont	cont	ang	fear	cont	cont	fear	sad	sad	fear	ang	sad	fear	cont	sad	fear	cont	sad	fear	fear	fear	fear	cont	cont	ang	fear	ang	ang	fear
S9	73	cont	ang	ang	ang	sad	cont	ang	cont	ang	cont	ang	cont	sad	cont	ang	cont	cont	cont	cont	ang	cont	cont	sad	sad	ang	cont	sad	sad	fear	fear	cont	fear	ang	sad	fear	fear	fear	fear	sad	ang	sad	ang	sad	ang	ang	fear	fear	fear
S10	64	ang	sad	ang	ang	fear	cont	cont	ang	ang	ang	ang	cont	fear	ang	fear	ang	ang	ang	cont	cont	ang	sad	ang	ang	ang	fear	fear	sad	fear	fear	fear	fear	cont	fear	cont	ang	fear	fear	sad	ang	ang	fear	fear	cont	fear	fear	ang	cont
S11	75	cont	fear	fear	cont	sad	fear	cont	cont	ang	ang	ang	fear	cont	sad	ang	sad	cont	ang	cont	cont	fear	ang	cont	sad	fear	cont	ang	sad	cont	sad	fear	fear	ang	cont	sad	cont	cont	sad	fear	cont	fear	fear	sad	fear	ang	ang	fear	fear
S12	71	fear	fear	fear	fear	fear	fear	fear	ang	ang	cont	fear	cont	cont	ang	ang	ang	ang	fear	ang	ang	ang	ang	sad	sad	cont	cont	cont	cont	fear	cont	cont	ang	cont	ang	sad	cont	sad	fear	sad	ang	cont	ang	sad	sad	fear	fear	fear	sad
S13	72	ang	ang	ang	ang	fear	ang	fear	sad	ang	sad	ang	ang	ang	cont	ang	cont	fear	sad	ang	ang	cont	cont	ang	sad	fear	fear	cont	ang	fear	fear	sad	sad	cont	ang	cont	cont	sad	fear	fear	ang	fear	ang	ang	cont	fear	fear	fear	fear
S14	71	sad	sad	sad	ang	fear	fear	sad	sad	sad	sad	ang	cont	ang	sad	sad	ang	ang	sad	ang	sad	sad	ang	cont	sad	cont	ang	sad	sad	sad	ang	sad	ang	fear	fear	fear	cont	cont	ang	cont	ang	fear	ang	sad	fear	fear	ang	ang	fear
S15	76	ang	sad	sad	fear	fear	cont	cont	fear	cont	cont	ang	ang	cont	ang	sad	fear	ang	fear	ang	cont	sad	ang	fear	fear	cont	sad	cont	fear	cont	cont	cont	cont	sad	ang	cont	ang	ang	ang	cont	ang	sad	cont	fear	cont	ang	ang	fear	ang
S16	24	fear	ang	ang	ang	sad	ang	ang	ang	ang	cont	ang	cont	cont	ang	sad	ang	cont	ang	ang	cont	cont	ang	cont	cont	ang	ang	ang	fear	fear	fear	fear	sad	fear	ang	fear	ang	sad	fear	sad	sad	fear	fear	ang	cont	fear	fear	cont	fear
S17	26	cont	cont	ang	ang	sad	fear	ang	ang	ang	ang	fear	ang	ang	cont	sad	sad	ang	ang	ang	ang	cont	sad	cont	fear	cont	cont	fear	fear	sad	fear	fear	sad	ang	ang	cont	cont	sad	fear	sad	fear	fear	fear	ang	ang	fear	fear	fear	fear
S18	69	ang	ang	ang	ang	fear	fear	cont	ang	ang	ang	cont	ang	ang	ang	cont	fear	cont	cont	cont	cont	ang	cont	sad	sad	cont	cont	sad	cont	fear	fear	sad	sad	ang	cont	sad	fear	sad	fear	sad	cont	fear	fear	ang	sad	fear	fear	fear	fear
S19	73	cont	ang	sad	ang	fear	ang	cont	cont	cont	cont	sad	ang	sad	ang	sad	fear	ang	ang	ang	ang	fear	sad	fear	fear	sad	cont	sad	sad	fear	fear	cont	sad	ang	ang	fear	sad	fear	fear	ang	ang	fear	fear	fear	sad	fear	fear	fear	fear
S20	74	fear	fear	fear	fear	cont	fear	sad	sad	cont	ang	sad	sad	cont	fear	ang	cont	ang	ang	ang	ang	ang	sad	cont	cont	cont	sad	sad	sad	fear	fear	fear	sad	cont	cont	sad	cont	fear	fear	sad	fear	cont	ang	sad	sad	fear	fear	cont	fear
S21	80	cont	cont	fear	ang	cont	fear	cont	cont	sad	cont	sad	sad	cont	ang	ang	cont	cont	sad	ang	ang	cont	fear	cont	fear	cont	ang	ang	fear	fear	cont	fear	fear	cont	fear	sad	cont	sad	cont	sad	fear	cont	fear	ang	cont	fear	sad	fear	sad
S22	19	ang	ang	ang	cont	ang	fear	cont	ang	sad	cont	sad	cont	cont	ang	fear	ang	fear	cont	ang	sad	ang	ang	sad	fear	fear	fear	cont	cont	fear	sad	sad	sad	cont	ang	cont	cont	cont	fear	fear	fear	fear	fear	sad	cont	fear	fear	cont	cont
S23	69	ang	cont	ang	ang	fear	ang	sad	ang	fear	ang	fear	fear	sad	ang	ang	fear	sad	cont	fear	ang	cont	fear	ang	ang	fear	ang	fear	sad	fear	sad	fear	sad	cont	sad	fear	sad	fear	ang	sad	sad	fear	fear	ang	sad	fear	ang	fear	fear
S24	25	ang	sad	ang	ang	sad	fear	ang	cont	ang	cont	ang	cont	cont	cont	ang	ang	sad	ang	ang	ang	ang	ang	sad	cont	sad	cont	fear	fear	sad	fear	sad	sad	ang	fear	sad	fear	sad	fear	fear	ang	ang	fear	fear	fear	sad	fear	fear	fear
S25	24	cont	ang	cont	ang	sad	fear	cont	cont	cont	fear	sad	cont	ang	cont	sad	ang	cont	ang	cont	cont	cont	fear	sad	fear	fear	fear	fear	sad	sad	sad	sad	fear	ang	fear	sad	sad	sad	fear	fear	sad	fear	fear	fear	sad	fear	fear	sad	fear
S26	25	ang	ang	ang	ang	ang	ang	ang	ang	ang	ang	ang	ang	ang	cont	fear	sad	ang	ang	ang	fear	cont	ang	fear	cont	cont	cont	sad	cont	sad	fear	fear	fear	ang	ang	ang	ang	cont	fear	fear	ang	fear	fear	cont	ang	fear	fear	cont	fear
S27	22	cont	ang	ang	ang	fear	ang	sad	ang	fear	cont	sad	ang	fear	ang	sad	ang	ang	cont	ang	cont	fear	sad	fear	fear	fear	sad	sad	fear	sad	fear	sad	fear	ang	fear	cont	sad	sad	fear	sad	fear	fear	fear	fear	ang	fear	fear	fear	fear
S28	23	ang	cont	sad	sad	fear	ang	ang	ang	cont	sad	cont	cont	cont	ang	ang	ang	ang	ang	ang	ang	ang	ang	cont	cont	cont	fear	cont	cont	fear	cont	sad	sad	ang	sad	sad	fear	cont	fear	sad	sad	fear	fear	ang	fear	fear	fear	cont	cont
S29	69	sad	cont	sad	ang	ang	sad	cont	ang	ang	cont	fear	sad	cont	cont	fear	ang	ang	cont	ang	ang	cont	cont	ang	fear	ang	sad	fear	sad	fear	cont	sad	fear	cont	ang	fear	fear	cont	fear	fear	ang	sad	sad	sad	cont	fear	fear	sad	fear
S30	25	cont	ang	cont	ang	ang	ang	ang	ang	ang	fear	fear	cont	fear	ang	fear	sad	ang	ang	ang	ang	ang	cont	sad	ang	ang	fear	fear	fear	fear	fear	sad	fear	ang	ang	fear	fear	fear	fear	sad	fear	fear	fear	ang	cont	fear	fear	fear	fear
S31	67	sad	fear	fear	fear	fear	fear	fear	fear	fear	fear	fear	fear	fear	fear	fear	fear	fear	fear	fear	sad	fear	fear	fear	fear	fear	fear	fear	fear	sad	sad	fear	sad	fear	fear	fear	fear	fear	fear	fear	fear	fear	fear	fear	fear	fear	fear	fear	fear
S32	72	ang	fear	cont	ang	fear	sad	ang	ang	fear	cont	fear	fear	cont	cont	ang	sad	sad	cont	cont	ang	ang	sad	cont	cont	fear	fear	sad	cont	cont	fear	sad	cont	ang	sad	sad	ang	fear	fear	fear	ang	fear	fear	cont	cont	fear	sad	ang	fear
S33	71	ang	ang	ang	cont	sad	cont	sad	sad	sad	fear	ang	sad	cont	cont	sad	ang	cont	fear	ang	ang	cont	ang	fear	fear	sad	fear	fear	sad	fear	fear	cont	cont	cont	fear	fear	ang	sad	sad	fear	fear	fear	fear	ang	ang	sad	sad	ang	fear
S34	77	cont	ang	sad	ang	sad	fear	ang	fear	cont	fear	sad	cont	cont	cont	sad	sad	fear	fear	cont	cont	ang	sad	cont	sad	ang	fear	sad	cont	fear	fear	fear	sad	cont	cont	sad	sad	sad	ang	sad	sad	fear	fear	sad	fear	fear	fear	ang	fear
S35	72	ang	ang	cont	ang	cont	fear	ang	ang	ang	ang	ang	cont	cont	ang	ang	cont	cont	fear	ang	ang	ang	ang	ang	cont	fear	fear	sad	sad	fear	fear	sad	fear	fear	fear	fear	sad	cont	cont	sad	sad	fear	fear	ang	fear	fear	sad	fear	ang
S36	80	ang	ang	ang	cont	ang	cont	cont	cont	cont	ang	cont	cont	ang	cont	ang	cont	ang	ang	ang	cont	ang	ang	fear	fear	ang	cont	ang	ang	fear	ang	fear	fear	ang	cont	cont	fear	fear	sad	ang	ang	ang	ang	ang	fear	fear	cont	fear	fear
S37	28	cont	cont	ang	ang	fear	sad	ang	ang	fear	ang	sad	sad	ang	ang	ang	fear	sad	cont	ang	cont	cont	cont	cont	cont	ang	ang	sad	cont	ang	fear	sad	fear	fear	sad	sad	fear	sad	fear	fear	sad	fear	fear	ang	sad	fear	cont	fear	fear
S38	68	cont	ang	ang	ang	fear	fear	cont	fear	ang	cont	cont	cont	cont	sad	ang	ang	cont	ang	ang	cont	cont	ang	ang	fear	cont	cont	sad	cont	fear	ang	sad	ang	cont	fear	fear	fear	fear	sad	sad	ang	cont	ang	fear	cont	ang	ang	cont	cont
S39	70	ang	ang	ang	ang	fear	ang	ang	ang	fear	sad	ang	ang	cont	fear	sad	ang	sad	fear	fear	ang	cont	fear	cont	ang	ang	cont	fear	sad	fear	fear	fear	fear	fear	ang	sad	fear	fear	fear	sad	fear	fear	fear	ang	fear	fear	fear	cont	sad
S40	71	ang	sad	cont	ang	ang	fear	cont	ang	cont	ang	cont	fear	sad	ang	ang	sad	cont	cont	sad	ang	cont	cont	ang	ang	ang	cont	fear	sad	sad	fear	fear	ang	ang	cont	sad	ang	fear	cont	sad	cont	fear	ang	ang	fear	ang	sad	cont	fear
S41	71	fear	cont	ang	ang	cont	cont	cont	cont	ang	cont	ang	cont	sad	ang	cont	ang	ang	ang	sad	ang	cont	ang	sad	ang	cont	sad	sad	sad	sad	ang	cont	sad	sad	sad	ang	ang	ang	fear	sad	ang	cont	cont	fear	sad	ang	ang	cont	fear
S42	68	cont	ang	ang	ang	fear	cont	ang	ang	cont	cont	cont	ang	ang	ang	ang	cont	sad	cont	ang	cont	ang	ang	fear	cont	fear	cont	ang	cont	fear	fear	fear	fear	ang	sad	sad	sad	sad	fear	ang	cont	fear	fear	sad	fear	fear	fear	fear	fear
S43	24	cont	ang	ang	ang	fear	ang	ang	cont	ang	ang	sad	ang	ang	ang	fear	fear	ang	ang	ang	ang	ang	ang	cont	sad	fear	cont	sad	fear	sad	fear	fear	fear	fear	fear	sad	sad	cont	ang	fear	ang	fear	fear	sad	cont	cont	fear	ang	cont
S44	70	cont	ang	cont	ang	sad	fear	ang	cont	fear	ang	fear	ang	fear	fear	ang	ang	ang	ang	ang	ang	cont	ang	sad	sad	cont	sad	ang	ang	cont	cont	ang	sad	cont	ang	sad	cont	ang	fear	fear	ang	ang	fear	cont	sad	fear	fear	sad	sad
S45	24	cont	sad	ang	ang	ang	ang	cont	ang	cont	ang	ang	cont	ang	cont	sad	sad	ang	ang	ang	cont	ang	cont	sad	cont	cont	cont	fear	cont	fear	fear	sad	sad	fear	ang	sad	ang	ang	fear	fear	ang	ang	fear	fear	cont	fear	fear	fear	fear
S46	19	cont	cont	ang	fear	ang	fear	ang	fear	ang	ang	fear	cont	ang	ang	fear	fear	sad	ang	ang	ang	sad	sad	sad	sad	cont	cont	fear	sad	fear	fear	sad	sad	ang	fear	sad	sad	fear	fear	sad	cont	ang	fear	cont	ang	fear	fear	fear	cont
S47	81	ang	ang	cont	cont	ang	ang	cont	ang	cont	cont	sad	fear	fear	fear	sad	sad	cont	cont	sad	sad	sad	sad	sad	sad	ang	cont	cont	ang	ang	ang	cont	fear	cont	cont	fear	fear	fear	fear	sad	sad	cont	cont	sad	sad	fear	fear	sad	sad
S48	75	fear	fear	cont	fear	cont	fear	cont	sad	fear	cont	ang	fear	fear	ang	sad	cont	ang	cont	cont	ang	fear	sad	fear	sad	fear	cont	sad	sad	ang	cont	fear	sad	fear	sad	fear	sad	ang	fear	fear	sad	fear	cont	fear	cont	ang	fear	fear	sad
S49	67	cont	sad	fear	cont	cont	sad	ang	sad	cont	cont	sad	cont	sad	fear	sad	cont	sad	ang	sad	ang	fear	sad	sad	cont	cont	cont	cont	cont	cont	sad	sad	sad	ang	cont	sad	cont	fear	fear	fear	sad	cont	fear	cont	sad	fear	fear	sad	cont
S50	72	ang	fear	ang	fear	fear	fear	cont	ang	ang	ang	fear	cont	cont	ang	ang	sad	fear	ang	ang	fear	ang	ang	cont	cont	ang	cont	cont	fear	sad	fear	sad	fear	fear	cont	fear	ang	fear	fear	fear	cont	ang	fear	fear	fear	sad	fear	cont	fear
S51	72	cont	sad	sad	ang	fear	cont	fear	fear	ang	cont	fear	fear	sad	sad	cont	ang	fear	sad	ang	ang	ang	cont	ang	ang	sad	cont	fear	fear	sad	fear	cont	fear	cont	fear	sad	cont	fear	ang	fear	cont	sad	ang	ang	cont	ang	ang	ang	cont
S52	71	ang	ang	ang	ang	sad	sad	fear	fear	fear	sad	sad	ang	cont	cont	fear	sad	cont	fear	ang	cont	ang	ang	sad	ang	sad	cont	fear	sad	fear	sad	sad	sad	cont	sad	ang	fear	sad	ang	sad	sad	fear	fear	sad	fear	fear	fear	ang	fear
S53	23	cont	ang	cont	ang	ang	fear	ang	ang	ang	ang	ang	ang	sad	fear	sad	sad	fear	sad	ang	ang	sad	ang	fear	fear	ang	fear	cont	fear	fear	fear	sad	sad	sad	cont	fear	sad	sad	fear	sad	fear	fear	ang	fear	fear	fear	fear	ang	sad
S54	23	cont	cont	ang	ang	ang	ang	ang	ang	ang	ang	sad	ang	cont	ang	fear	ang	ang	ang	ang	ang	ang	ang	ang	ang	cont	sad	cont	fear	sad	fear	sad	cont	fear	fear	sad	fear	fear	fear	fear	fear	fear	fear	sad	cont	fear	fear	ang	fear
S55	22	cont	ang	ang	ang	fear	cont	sad	cont	ang	cont	cont	cont	cont	ang	fear	ang	ang	sad	ang	ang	ang	cont	cont	fear	fear	ang	sad	sad	fear	fear	sad	fear	cont	fear	fear	fear	fear	fear	sad	fear	fear	fear	fear	fear	fear	sad	cont	fear
S56	69	ang	ang	ang	ang	fear	fear	sad	sad	ang	sad	sad	ang	sad	fear	cont	cont	fear	fear	cont	ang	cont	ang	cont	fear	ang	fear	sad	sad	fear	fear	sad	fear	cont	ang	fear	ang	fear	fear	fear	fear	ang	fear	ang	ang	fear	fear	fear	cont
S57	22	cont	ang	ang	ang	fear	fear	ang	ang	sad	ang	sad	cont	ang	cont	fear	ang	sad	ang	ang	ang	cont	ang	ang	cont	cont	fear	sad	ang	sad	fear	ang	fear	sad	fear	sad	ang	fear	fear	fear	fear	fear	fear	cont	sad	fear	fear	cont	fear
S58	68	ang	ang	sad	fear	sad	sad	cont	fear	fear	cont	fear	sad	cont	ang	sad	cont	sad	sad	cont	cont	fear	cont	sad	fear	fear	ang	fear	cont	cont	ang	fear	sad	fear	sad	fear	sad	fear	fear	sad	sad	fear	fear	ang	ang	fear	fear	sad	fear
S59	74	cont	fear	sad	fear	ang	ang	ang	sad	ang	ang	fear	cont	fear	ang	cont	ang	ang	ang	sad	ang	cont	sad	fear	fear	cont	sad	sad	sad	fear	sad	ang	fear	fear	sad	sad	sad	fear	fear	ang	ang	fear	fear	sad	sad	fear	fear	fear	fear
S60	23	cont	cont	ang	ang	fear	fear	cont	ang	ang	ang	sad	ang	ang	ang	ang	ang	ang	ang	ang	cont	ang	ang	sad	fear	cont	cont	fear	fear	fear	fear	fear	fear	fear	cont	sad	fear	fear	fear	sad	fear	fear	fear	fear	cont	fear	fear	cont	fear
S61	26	cont	cont	ang	ang	fear	ang	cont	cont	ang	cont	ang	ang	ang	cont	sad	cont	ang	ang	ang	cont	ang	ang	cont	cont	ang	ang	sad	cont	fear	sad	fear	fear	ang	fear	cont	cont	fear	fear	sad	ang	ang	ang	cont	cont	fear	fear	fear	cont
S62	71	cont	cont	sad	ang	cont	fear	fear	sad	fear	sad	cont	cont	sad	fear	fear	ang	ang	cont	fear	cont	ang	cont	fear	ang	fear	sad	ang	ang	fear	fear	sad	sad	fear	ang	cont	cont	cont	cont	ang	ang	ang	fear	ang	ang	fear	ang	cont	cont
S63	23	sad	sad	ang	ang	ang	ang	ang	ang	ang	ang	ang	ang	cont	cont	fear	cont	ang	ang	cont	cont	cont	ang	sad	sad	fear	sad	fear	cont	fear	fear	fear	sad	ang	ang	sad	fear	ang	fear	fear	fear	fear	cont	cont	fear	fear	fear	fear	cont
S64	27	ang	ang	ang	ang	fear	fear	ang	cont	ang	ang	ang	ang	ang	cont	fear	ang	cont	ang	ang	cont	cont	ang	ang	cont	cont	sad	sad	cont	fear	fear	fear	sad	cont	fear	sad	fear	sad	fear	sad	ang	fear	fear	sad	fear	fear	fear	sad	ang
S65	25	ang	cont	ang	ang	sad	sad	ang	ang	ang	ang	sad	ang	ang	cont	sad	ang	ang	ang	ang	ang	ang	sad	ang	sad	fear	sad	fear	cont	fear	fear	sad	sad	ang	fear	sad	fear	sad	fear	sad	ang	fear	fear	fear	fear	fear	fear	fear	fear
S66	69	cont	ang	sad	cont	sad	sad	sad	fear	fear	sad	fear	cont	ang	fear	sad	fear	sad	cont	ang	sad	cont	cont	cont	cont	cont	cont	fear	fear	fear	fear	fear	sad	fear	ang	fear	cont	fear	sad	sad	cont	fear	fear	ang	sad	ang	fear	fear	ang
S67	22	ang	ang	ang	ang	sad	sad	cont	ang	fear	ang	ang	ang	cont	ang	fear	ang	cont	cont	ang	ang	ang	ang	cont	ang	ang	cont	sad	ang	fear	fear	sad	fear	fear	fear	sad	sad	cont	fear	fear	ang	fear	fear	ang	fear	fear	ang	ang	fear
S68	74	sad	fear	fear	fear	cont	ang	ang	cont	ang	cont	fear	ang	sad	sad	sad	ang	cont	sad	cont	sad	fear	sad	sad	cont	ang	ang	ang	sad	fear	ang	sad	cont	fear	sad	cont	ang	sad	sad	ang	fear	ang	fear	fear	cont	ang	ang	cont	cont
S69	75	ang	ang	sad	fear	sad	cont	fear	fear	fear	ang	ang	sad	cont	cont	ang	ang	fear	cont	ang	ang	ang	cont	sad	ang	fear	ang	ang	ang	sad	fear	ang	fear	fear	fear	fear	sad	ang	fear	fear	sad	fear	ang	fear	ang	fear	ang	ang	fear
S70	28	cont	cont	cont	cont	cont	fear	ang	ang	ang	fear	sad	ang	cont	fear	cont	cont	sad	sad	ang	ang	ang	ang	sad	fear	sad	fear	cont	ang	ang	fear	sad	cont	fear	fear	cont	cont	sad	fear	sad	cont	fear	fear	sad	cont	fear	fear	fear	fear
S71	73	sad	ang	ang	ang	fear	ang	ang	ang	cont	ang	cont	cont	cont	ang	sad	ang	ang	ang	ang	cont	ang	cont	cont	fear	ang	ang	cont	ang	fear	fear	sad	cont	ang	cont	cont	cont	fear	fear	sad	fear	fear	ang	cont	sad	sad	fear	sad	ang
S72	24	ang	fear	ang	sad	fear	fear	cont	ang	sad	cont	ang	cont	cont	cont	cont	cont	ang	cont	ang	ang	sad	cont	sad	ang	ang	ang	cont	cont	fear	fear	fear	sad	fear	fear	sad	ang	fear	cont	fear	ang	fear	fear	sad	fear	fear	fear	sad	fear
S73	24	ang	ang	ang	ang	fear	ang	sad	ang	ang	cont	fear	ang	ang	ang	sad	cont	ang	ang	ang	ang	ang	ang	sad	sad	cont	cont	cont	cont	fear	ang	ang	sad	ang	cont	sad	ang	sad	fear	sad	ang	fear	fear	ang	fear	fear	fear	cont	sad
S74	29	cont	fear	ang	ang	cont	fear	sad	fear	ang	ang	fear	cont	cont	fear	sad	ang	fear	ang	ang	ang	ang	sad	cont	cont	fear	cont	ang	fear	fear	fear	fear	fear	ang	cont	sad	fear	fear	fear	sad	fear	fear	fear	sad	sad	fear	sad	fear	fear
S75	19	cont	ang	ang	ang	ang	ang	fear	fear	cont	ang	cont	sad	ang	ang	fear	cont	ang	ang	cont	sad	ang	ang	fear	cont	ang	cont	cont	cont	fear	fear	sad	fear	cont	cont	cont	fear	sad	fear	sad	fear	fear	cont	cont	sad	fear	cont	cont	ang
S76	25	cont	ang	ang	ang	fear	ang	ang	ang	ang	cont	ang	ang	fear	ang	ang	ang	ang	ang	ang	ang	ang	ang	ang	fear	ang	ang	sad	sad	fear	ang	sad	sad	ang	ang	fear	fear	ang	fear	sad	sad	fear	fear	ang	ang	fear	fear	cont	fear
S77	26	ang	cont	ang	ang	cont	sad	cont	cont	ang	ang	sad	ang	cont	ang	sad	sad	cont	ang	ang	ang	ang	ang	sad	cont	sad	cont	ang	cont	sad	fear	sad	sad	ang	cont	sad	fear	cont	fear	fear	fear	fear	fear	cont	sad	fear	fear	cont	fear
S78	71	cont	cont	sad	cont	fear	fear	cont	cont	ang	cont	cont	cont	fear	ang	fear	sad	cont	cont	ang	cont	cont	sad	cont	sad	sad	fear	cont	cont	ang	fear	fear	cont	ang	ang	fear	fear	cont	sad	sad	fear	ang	cont	cont	cont	ang	fear	fear	fear
S79	24	cont	cont	sad	sad	sad	sad	fear	sad	cont	ang	ang	cont	ang	cont	sad	ang	ang	cont	ang	ang	ang	ang	sad	cont	cont	cont	sad	sad	sad	sad	sad	sad	ang	ang	sad	sad	sad	fear	sad	fear	fear	fear	sad	fear	fear	fear	fear	sad
S80	22	cont	sad	ang	ang	ang	ang	ang	ang	ang	cont	ang	cont	sad	fear	ang	cont	ang	ang	ang	ang	ang	fear	sad	cont	sad	cont	fear	fear	fear	fear	sad	sad	fear	ang	fear	sad	fear	fear	sad	sad	fear	sad	fear	sad	fear	fear	ang	fear
S81	28	cont	ang	ang	sad	ang	fear	ang	ang	ang	cont	ang	ang	cont	ang	sad	ang	ang	ang	ang	ang	ang	ang	sad	sad	fear	fear	fear	fear	sad	fear	sad	ang	ang	fear	cont	ang	sad	fear	sad	fear	fear	fear	fear	fear	fear	fear	fear	cont
S82	30	cont	cont	sad	ang	cont	ang	ang	ang	ang	cont	ang	cont	cont	ang	sad	ang	ang	ang	ang	ang	cont	cont	fear	cont	cont	cont	fear	sad	ang	fear	fear	fear	ang	ang	fear	fear	sad	fear	ang	fear	fear	fear	cont	ang	fear	fear	fear	fear
S83	22	ang	cont	cont	ang	cont	fear	ang	ang	cont	fear	ang	ang	ang	ang	fear	ang	sad	ang	cont	ang	ang	fear	cont	ang	ang	sad	fear	fear	ang	fear	fear	sad	ang	ang	sad	fear	sad	fear	sad	fear	fear	fear	ang	fear	fear	fear	ang	cont
S84	22	ang	ang	ang	ang	fear	fear	cont	ang	ang	cont	ang	ang	ang	cont	sad	fear	cont	ang	ang	ang	cont	ang	sad	sad	ang	fear	fear	sad	fear	fear	fear	fear	ang	ang	fear	sad	sad	fear	fear	sad	fear	fear	ang	fear	fear	fear	ang	fear
S85	23	cont	cont	ang	ang	fear	fear	cont	ang	ang	cont	ang	ang	cont	cont	fear	ang	cont	cont	ang	ang	cont	cont	sad	cont	ang	fear	fear	fear	fear	fear	fear	ang	fear	fear	fear	ang	fear	fear	fear	sad	ang	fear	sad	ang	ang	fear	sad	sad
S86	24	cont	sad	ang	ang	sad	sad	sad	ang	ang	cont	cont	ang	ang	ang	fear	ang	ang	ang	ang	ang	ang	ang	ang	cont	cont	fear	ang	cont	sad	fear	cont	sad	fear	ang	fear	ang	fear	fear	fear	fear	fear	fear	sad	ang	fear	fear	ang	fear
S87	22	ang	cont	cont	cont	fear	cont	ang	cont	fear	ang	ang	ang	fear	fear	ang	ang	cont	ang	cont	ang	sad	sad	sad	sad	ang	fear	sad	fear	fear	sad	fear	fear	ang	cont	fear	fear	sad	fear	fear	sad	fear	fear	ang	sad	fear	ang	sad	fear
S88	21	ang	cont	ang	ang	ang	fear	ang	ang	ang	ang	ang	ang	sad	fear	ang	cont	ang	ang	sad	cont	ang	ang	sad	fear	fear	fear	sad	fear	fear	fear	sad	sad	fear	cont	fear	fear	fear	fear	fear	fear	fear	fear	ang	sad	fear	fear	fear	fear
S89	25	cont	sad	sad	ang	fear	sad	cont	cont	cont	ang	ang	ang	ang	cont	sad	cont	ang	ang	ang	cont	ang	cont	sad	fear	ang	cont	fear	ang	fear	sad	sad	sad	fear	ang	sad	fear	cont	fear	ang	ang	ang	fear	sad	ang	fear	fear	ang	sad
S90	26	cont	sad	ang	ang	ang	fear	sad	ang	ang	ang	ang	cont	ang	cont	fear	cont	ang	ang	ang	cont	ang	fear	fear	ang	cont	fear	fear	sad	fear	fear	sad	fear	ang	sad	fear	fear	sad	fear	sad	fear	fear	fear	fear	fear	fear	fear	fear	sad
S91	22	fear	sad	cont	ang	fear	sad	fear	fear	fear	ang	cont	ang	cont	ang	fear	fear	sad	ang	sad	cont	ang	ang	sad	ang	cont	fear	ang	cont	ang	fear	fear	fear	sad	cont	cont	cont	sad	fear	cont	sad	fear	fear	ang	cont	sad	cont	cont	sad
S92	26	ang	ang	ang	ang	sad	cont	sad	ang	ang	ang	cont	ang	cont	ang	sad	ang	cont	cont	cont	ang	cont	sad	cont	cont	fear	cont	sad	fear	sad	sad	sad	sad	ang	cont	sad	sad	cont	ang	sad	sad	ang	fear	sad	cont	fear	sad	cont	cont
S93	23	cont	cont	fear	cont	sad	sad	cont	sad	cont	ang	sad	cont	sad	fear	cont	cont	ang	ang	ang	sad	ang	ang	sad	sad	sad	fear	ang	cont	fear	fear	sad	fear	cont	ang	fear	ang	sad	fear	fear	cont	cont	fear	ang	fear	ang	fear	ang	fear
S94	NaN	ang	cont	ang	sad	fear	fear	cont	ang	ang	sad	sad	cont	ang	ang	sad	sad	fear	sad	ang	ang	ang	cont	cont	ang	cont	cont	fear	fear	sad	fear	fear	sad	ang	sad	sad	fear	sad	fear	sad	fear	fear	fear	fear	fear	fear	fear	fear	fear
S95	25	cont	cont	ang	ang	fear	fear	ang	ang	ang	cont	fear	cont	ang	ang	sad	ang	ang	ang	ang	ang	ang	ang	cont	ang	cont	fear	fear	fear	fear	fear	cont	ang	ang	fear	fear	fear	sad	fear	fear	fear	fear	fear	ang	fear	fear	fear	sad	fear
S96	19	ang	cont	ang	cont	sad	cont	ang	ang	ang	fear	ang	ang	ang	sad	cont	ang	ang	cont	ang	ang	ang	fear	ang	ang	ang	ang	ang	sad	cont	fear	fear	sad	fear	fear	fear	ang	fear	cont	cont	ang	cont	fear	ang	cont	cont	fear	fear	fear
[truncated: 48 more columns]
