# Supplementary material for: Surgical face masks do not impair the decoding of facial expressions of negative affect more severely in older than in younger adults
Source: Cogn Res Princ Implic. 2022 Jul 16;7:63. doi: 10.1186/s41235-022-00403-8 (PMC9287709; doi:10.1186/s41235-022-00403-8)
Supplement: Supplementary file 4 — Additional file 4: Subjects' confidence ratings (scaled to unity) by subject, model and emotion. [file 41235_2022_403_MOESM4_ESM.csv]

subject	age	model1	model1	model2	model2	model3	model3	model4	model4	model5	model5	model6	model6	model7	model7	model8	model8	model9	model9	model10	model10	model11	model11	model12	model12	model1	model1	model2	model2	model3	model3	model4	model4	model5	model5	model6	model6	model7	model7	model8	model8	model9	model9	model10	model10	model11	model11	model12	model12
#	[years]	ang1	ang2	ang1	ang2	ang1	ang2	ang1	ang2	ang1	ang2	ang1	ang2	ang1	ang2	ang1	ang2	ang1	ang2	ang1	ang2	ang1	ang2	ang1	ang2	fear1	fear2	fear1	fear2	fear1	fear2	fear1	fear2	fear1	fear2	fear1	fear2	fear1	fear2	fear1	fear2	fear1	fear2	fear1	fear2	fear1	fear2	fear1	fear2
S1	67	0	0	0	0	0	0	0	0	0	0	0	0	0	0	0	0	0	0	0	0	0	0	0	0	0	0	0	0	0	0	1	0	0	0	0	0	0	0	0	0	0	0	0	0	0	0	0	0
S2	83	0.67	0.67	0.33	0.5	0.67	0.83	0.5	0.83	0.67	0.5	0.33	0.33	0.33	0.67	0.5	0.67	0.83	0.67	0.83	0.83	0.83	0.67	0.5	0.83	0.83	0.83	0.33	0.5	0.67	0.83	0.67	0.67	0.33	0.67	0.33	0.67	0.83	1	0.67	0.67	0.5	0.67	0.83	0.67	0.83	0.83	0.83	0.67
S3	78	0.33	0.33	0.17	0.33	0.17	0.17	0.17	0.33	0.33	0.5	0.33	0.33	0.33	0.33	0.17	0.33	0.17	0.33	0.17	0.33	0.17	0.17	0.17	0.17	0.33	0.17	0.33	0.33	0.33	0.17	0.5	0.5	0.17	0.33	0.33	0.33	0.33	0.17	0.17	0.33	0.17	0.5	0.33	0.17	0.17	0.17	0.17	0.17
S4	66	0	0	0	0	0	0	0	0	0	0	0	0	0	0	0	0	0	0	0	0	0	0	0	0	0	0	0	0	0	0	0	0	0	0	0	0	0	0	0	0	0	0	0	0	0	0	0	0
S5	78	0.67	0.67	0.5	0.5	0.33	0.33	0.33	0.33	0.33	0.5	0.67	0.5	0.17	0.67	0.67	0.5	0.67	0.67	0.33	0.67	0.17	0.17	0.67	0.67	0.67	0.67	0.5	0.33	0.17	0.33	0.5	0.67	0.33	0.33	0.17	0.67	0.5	0.67	0.83	0.67	0.67	0.67	0.5	0.33	0.67	0.67	0.17	0.67
S6	80	0.83	0.67	0.5	0.67	0.5	0.83	0.83	0.67	1	0.67	0.83	0.67	0.67	0.17	0.83	0.67	0.83	0.83	0.83	1	0.83	0.67	0.67	0.5	0.5	0.33	0.5	0.83	0.83	1	0.67	0.67	0.83	0.83	0.5	0.67	0.33	0.83	0.67	0.67	0.33	0.67	0.33	0.67	0.83	0.83	0.83	0.33
S7	70	0.83	0.83	0.83	0.67	0.67	0.67	0.5	0.67	0.67	0.5	0.67	0.67	0.67	0.67	0.67	0.67	0.5	0.67	0.83	0.83	0.67	0.67	0.67	0.67	0.5	0.67	0.67	0.67	0.5	0.33	0.67	0.83	0.5	0.5	0.67	0.67	0.67	0.83	0.83	0.33	0.5	0.83	0.83	0.67	0.5	0.67	0.67	0.67
S8	69	0.5	0.67	0.67	0.67	0.5	0.5	0.67	0.5	0.5	0.83	0.67	0.83	0.67	0.83	0.67	0.83	0.67	0.5	0.67	0.83	0.67	0.67	0.67	0.67	0.67	0.5	0.67	0.67	0.67	0.67	0.67	0.83	0.67	0.67	0.67	0.33	0.67	0.67	0.83	0.67	0.67	0.67	0.5	0.5	0.67	0.33	0.67	0.67
S9	73	0.5	0.17	0.33	0.33	0.5	0.5	0.33	0.33	0.5	0.17	0.5	0.17	0.5	0.5	0.67	0.5	0.5	0.17	0.67	0.33	0.67	0.5	0.5	0.5	0.67	0.33	0.17	0	0.5	0.33	0.33	0.5	0.5	0	0.67	0.33	0.5	0.67	0.67	0.5	0.67	0.33	0.5	0.33	0.83	0.83	0.5	0.5
S10	64	0.5	0.5	0.5	0.67	0.5	0	0.33	0.67	0.83	0	0	0	0.33	0.83	0.33	0.5	0.67	0	0	0.83	0.33	0.33	0.5	0	0	0	0.67	0.5	0.33	1	0.67	0.83	0	0.67	0	0	0.67	0.67	0.67	0.67	0.67	0.67	0.5	0	0.67	0.83	0.5	0
S11	75	1	0.83	0.67	0.5	0.5	0.67	0.83	0.67	0.67	0.83	0.67	0.67	0.67	0.83	0.83	0.83	0.5	0.67	0.67	0.83	0.5	0.67	0.5	0.5	0.5	1	0.5	0.5	0.67	0.67	0.67	0.5	1	0.67	0.67	0.83	0.5	0.5	0.67	0.83	0.67	1	0.67	0.33	0.83	0.5	0.83	0.83
S12	71	0.33	0.5	0.5	0.33	0.33	0.5	0.33	0.5	0.33	0.33	0	0.5	0.5	0.67	0.67	0.33	0.67	0.33	0.67	0.5	0.67	0.5	0.5	0.33	0.67	0.5	0.5	0.33	0.83	0.67	0.33	0.5	0.67	0.5	0.5	0.33	0.5	0.67	0.83	0.67	0.17	0.33	0.5	0.17	0.83	0.5	0.5	0.67
S13	72	0.5	0.67	0.17	0.5	0.33	0.5	0.5	0.33	1	0.67	0.83	0.67	0.5	0.83	0.67	0.5	0.5	0.5	0.83	0.67	0.5	0.5	0.5	0.83	0.67	0.33	0.5	0	1	0.83	0.17	1	0.5	0	0.5	0.67	0.5	0.33	0.33	0.83	0.5	0.67	0.33	0.33	0.5	0.67	0.33	0.33
S14	71	0.33	0.33	0.5	1	0.33	1	0.5	0.5	0.33	0.33	0.83	0.5	0.33	0.33	0.67	0.67	0.5	0.5	0.5	0.5	0.5	0.5	1	0.33	0.67	0.67	0.5	0.67	0.5	0.5	0.5	0.5	0.5	0.33	0.5	0.83	0.17	0.67	0.33	0.5	0.5	1	0.5	0.5	0.5	0.5	0.67	0.83
S15	76	0.33	0.17	0	0.33	0	0.33	0	0	0	0	0.5	0.33	0	0.33	0	0.17	0	0.33	0.33	0	0	0	0	0	0	0.33	0.33	0.33	0.33	0.17	0	0	0	0.33	0.33	0	0	0.5	0	0	0.33	0	0.33	0	0	0.5	0	0
S16	24	0.33	0.83	0.83	0.67	0	0.17	0.67	0.33	0.83	0.67	0.5	1	0.33	0.67	1	0.17	0.67	0.33	1	0.83	0.33	1	0.17	1	0.5	1	0	0.33	0.33	0.67	0.5	0.83	0.83	0.5	0	0.5	0.17	1	0.67	0.67	0.67	0.5	0.33	0.33	1	1	0.33	0.5
S17	26	1	1	1	0.83	0.67	0.67	0.83	0.67	0	0.67	0	0.83	1	0.67	0.5	0.83	0.67	0.83	1	1	0	0.17	0.33	0.17	0.5	0.83	0	0	1	1	0	0.83	0.17	0.83	0.17	0.17	0.5	0.67	0.5	0	0.67	0.83	0.17	0.17	1	0.67	0	0.67
S18	69	0.67	0.67	0.67	0.83	0.67	0.67	0.67	0.5	0.5	0.67	0.33	0.5	0.5	0.83	0.67	0.33	0.67	0.5	0.67	0.83	0.17	0.5	0.67	0.33	0.5	0.67	0.67	0.5	0.83	0.67	0.83	0.67	0.5	0.83	0.5	0.33	0.33	0.5	0.5	0.5	0.5	0.67	0.5	0.5	0.83	0.83	0.33	0.67
S19	73	0.83	0.83	0.83	0.83	0.67	0.83	1	1	0.67	1	1	0.67	0.83	0.83	0.67	0.67	1	0.83	0.67	0.83	0.83	0.83	0.83	0.67	0.83	0.83	0.67	0.67	0.83	0.5	0.17	0.83	0.83	0.67	0.83	1	1	1	0.83	0.83	0.83	0.83	1	0.83	1	0.83	0.83	0.83
S20	74	0.33	0.67	0.67	0.83	0.33	0.67	0.67	0.83	0.67	0.33	0.33	0.67	0	0.83	0.5	0.67	0.83	0.83	0.5	0.83	0.83	0.33	0.67	0.67	0.17	0.83	0.5	0.33	0.67	0.67	0.67	0.83	0.33	0.33	0.67	0.67	0.67	0.83	0.5	0.67	0.33	0.67	0.33	0.67	0.67	0.67	0.17	0.67
S21	80	0.33	0.33	0.17	0.33	0.33	0.33	0.33	0.33	0.33	0.17	0.17	0.33	0.17	0.33	0.33	0.33	0.33	0.33	0.5	0.5	0.5	0.33	0.33	0.33	0.33	0.33	0.17	0.17	0.33	0.17	0.33	0.33	0.33	0.17	0.33	0.5	0.5	0.33	0.33	0.5	0.33	0.17	0.5	0.33	0.33	0.17	0.17	0.17
S22	19	0.83	0.67	0.83	0.33	0.5	0.17	0.17	0.67	0.33	0.17	0.17	0.5	0	0.5	0.33	0.67	0	0.17	0.5	0.17	0.83	0.5	0.67	0.33	0.5	0.33	0.33	0	0.5	0.17	0.67	0	0.67	0	0.67	0.67	0.33	0.83	0.33	0.33	0.67	0.83	0.67	0.33	0.33	1	0.17	0.17
S23	69	0	0.67	0.5	0.5	0.83	0.67	0.5	0.67	0.67	0.5	0.67	0.67	0.67	0.67	0.5	0.67	0.67	0.5	0.67	0.83	0.67	0.5	0.67	0.67	0.67	0.67	0.67	0.83	0.67	0.83	0.83	0.67	0.33	0.67	0.67	0.67	0.5	0.67	1	0.67	1	0.67	0.5	0.67	0.67	0.67	0.67	0.67
S24	25	0.5	0.5	0.67	0.5	0.33	0.5	0.67	0.5	0.5	0.33	0.5	0.5	0.33	0.5	0.5	0.33	0.33	0.5	1	0.83	0.33	0.33	0.5	0.5	0.17	0.17	0.17	0.33	0.17	0.83	0.33	0.5	0.5	0.17	0.5	0.17	0.5	0.67	0.67	0.67	0.33	0.33	0.5	0.67	0.67	0.67	0.5	0.83
S25	24	0.67	0	0.67	0.5	0.67	0.83	0.83	0.83	0.5	0.33	0	0.33	0	0.5	0.67	0.5	0.5	0.67	0.5	0.83	0.5	0.17	0	0.17	0.33	0	0.5	0	0.33	0.83	1	0.5	0.5	0.5	0.5	0	1	1	0.67	0.33	0	0	0	0.17	0.67	0.83	0	0
S26	25	0.67	1	0.83	1	0.83	0.67	1	0.5	0.67	0.67	0.17	0.33	0.17	0.67	0.5	0.5	1	1	0.33	0	0.33	0.33	0.17	0	1	0.83	0	0	0.17	0.83	0.67	0.5	0.33	0.17	0	0.33	0.83	1	0.33	0	0	0.33	0	0	0.17	0.67	0.17	0.33
S27	22	0.67	0.67	0.83	1	0.33	0.33	0.5	1	0.83	0.33	0.33	0.67	0.17	0.5	0.33	0.67	0.83	0.5	0.33	0.5	0.5	0.33	0.33	0.5	0.33	0.5	0.5	0.5	0.33	1	0.67	0.5	0.5	0.5	0.33	0.33	0.5	0.5	0.5	0.83	0.83	0.83	0.33	0.17	1	1	0.67	0.67
S28	23	0.83	0.67	0.5	0.83	0.83	0.83	0.83	0.83	0.83	0.67	0	0.17	0.5	0.33	0.83	0.33	1	0.83	0	0.67	0.83	0	0	0.17	0.67	0.83	0	0.5	0.83	0.33	0.83	0.83	0.17	0.67	0	0	0.17	0.67	0.33	0.33	0.83	0.5	0.33	0.17	0.83	0.67	0	0.33
S29	69	0.33	0.17	0.33	0.33	0.33	0.17	0	0.17	0.33	0	0	0.17	0	0	0.5	0.17	0.83	0	0.67	0.67	0	0	0.17	0.33	0	0	0	0.17	0.5	0.5	0.17	0.33	0	0.17	0	0	0	0.5	0.17	0.33	0	0	0.17	0	0.83	0.67	0	0.5
S30	25	0.67	0.33	0.17	0.83	0.83	0.33	0.33	0.67	0.5	0.33	0.5	0.33	0.17	0.5	0.5	0.33	0.5	0.33	1	0.5	0.33	0.67	0.33	0.17	0.17	0.5	0.33	0.17	0.5	0.5	0.67	0.17	0.5	0.17	0.67	0.33	0.33	0.5	0.17	0.33	0.5	0.17	0.17	0.33	0.5	0.33	0.67	0.33
S31	67	0.17	0.17	0.17	0.17	0.17	0.17	0.17	0.17	0.17	0.17	0.17	0.17	0.17	0.17	0.17	0.17	0.17	0.17	0.17	0.17	0.17	0.17	0.17	0.17	0.17	0.17	0.17	0.17	0.17	0.17	0.17	0.17	0.17	0.17	0.17	0.17	0.17	0.17	0.17	0.17	0.17	0.17	0.17	0.17	0.17	0.17	0.17	0.17
S32	72	0.67	0	0	0.5	0.83	0	0.17	0	0.5	0	0.33	0.17	0	0	0.67	0.17	0	0	0.33	0.17	0.67	0.67	0	0.17	0.83	0.17	0	0	0	0	0.17	0.17	0.17	0	0	0.83	0	0.17	0	0.17	0.33	0.17	0.17	0	0.5	0	0.83	0.67
S33	71	0.67	0.17	0.17	0.17	0.17	0.17	0.17	0.17	0.17	0.17	0.33	0.33	0.33	0.5	0.33	0.5	0.17	0.17	0.67	0.67	0.17	0.33	0.17	0.33	0.17	0.33	0.17	0	0.33	0	0.17	0	0.17	0.17	0.5	0.67	0.17	0.33	0.67	0.5	0.33	0.17	0.17	0.17	0.33	0.5	0.5	0.67
S34	77	1	1	1	0.17	1	1	0.67	0.67	0.83	0.5	1	1	0.83	1	1	1	0.67	0.67	0.83	0.83	1	0.83	1	0.83	0.67	0.83	0.83	0.67	1	0.67	0.17	0.83	0.83	0.67	1	1	0.83	0.83	0.83	1	1	1	0.67	1	1	1	1	0.83
S35	72	0.33	0.33	0	0.33	0	0	0	0.17	0.17	0	0.33	0	0	0.17	0	0	0.17	0	0.17	0.33	0.17	0.17	0.17	0.17	0.17	0.17	0.33	0.17	0.17	0.33	0.17	0	0.17	0	0	0.17	0	0	0.17	0.17	0	0.33	0.17	0.17	0.17	0.17	0.17	0
S36	80	0.67	0.67	0.83	0.5	0.67	0.67	0.67	0.67	0.83	0.67	0.67	0.67	0.83	0.83	0.83	0.67	0.83	0.67	0.83	0.5	0.83	0.67	0.83	0.67	0.83	0.67	0.67	0.67	0.67	0.5	0.83	0.67	0.83	0.67	0.67	0.83	0.67	0.67	0.67	0.67	0.67	0.67	0.83	0.83	0.83	0.67	0.83	0.67
S37	28	0.83	0.83	0.33	0.83	0.33	0.5	0.33	0.83	0.67	0.67	0.33	0.5	0.67	0.5	0.67	0.5	0.5	0.33	0.83	0.33	0.33	0.83	1	0.33	0.5	1	0.5	0.67	0.17	0.67	0.83	0.17	0.83	0.17	0.67	0.67	0.17	1	1	0.17	1	1	0.83	0.33	1	0.33	0.83	0.5
S38	68	0.5	0.33	0.33	0.5	0.5	0.33	0.5	0.33	0.33	0.5	0.33	0.5	0.5	0.5	0.5	0.33	0.33	0.17	0.5	0.67	0.33	0.67	0.5	0.33	0.33	0.33	0.33	0.33	0.5	0.33	0.5	0.33	0.33	0.33	0.5	0.33	0.33	0.67	0.17	0.67	0.33	0.5	0.33	0.5	0.33	0.5	0.33	0.17
S39	70	1	0.67	0.67	0.83	0.67	0.67	0.83	0.67	0.83	0.67	0.83	0.83	0.67	0.83	0.67	0.83	0.67	0.67	0.83	0.83	1	0.67	0.83	0.83	0.83	0.67	0.83	0.67	0.83	0.67	0.33	0.83	0.83	0.67	0.83	0.67	0.5	0.83	1	0.83	0.83	0.67	0.83	0.83	0.83	0.83	0.67	0.67
S40	71	0.5	0.17	0.33	0.33	0.5	0.17	0.33	0.33	0.17	0.33	0.33	0.17	0.33	0.33	0.33	0.5	0.33	0.17	0.33	0.5	0.33	0.33	0.33	0.17	0.33	0.33	0.17	0.33	0.5	0.33	0.17	0.33	0.33	0.33	0.33	0.17	0.33	0.33	0.33	0.17	0.67	0.17	0.33	0.17	0.5	0.17	0.33	0.33
S41	71	0.5	0.5	0.5	0.83	0.5	0.67	0.67	0.83	0.67	0.5	0.5	0.67	0.5	0.67	0.67	0.5	0.83	0.67	0.5	0.83	0.5	0.5	0.67	0.67	0.5	0.5	0.5	0.83	0.5	0.5	0.5	0.5	0.5	0.33	0.5	0.5	0.5	0.5	0.5	0.33	0.67	0.67	0.5	0.67	0.5	0.5	0.5	0.5
S42	68	0.67	0.17	0.67	0.67	0.5	0.67	0.67	0.83	0.67	0.83	0.67	0.33	0.17	0.83	0.33	0.33	0.17	0.83	0.67	0.33	0.33	0.17	0.17	0	0.33	0.83	0.17	0.5	0.17	0.83	0.67	0.67	0.5	0.5	0.17	0.33	0.17	0.83	0.67	0.83	0.67	0.67	0.17	0.17	0.67	0.5	0.33	0.5
S43	24	0.67	0.67	0.5	0.67	0.67	0.5	0.67	0.67	0.67	1	0.5	0.5	0.67	0.83	0.67	0.5	0.83	0.83	0.67	0.67	0.67	0.5	0.5	0.5	0.5	0.5	0.67	0.67	0.67	0.83	0.5	0.67	0.17	0.5	0.33	0.33	0.5	0.17	0.83	0.5	0.67	0.5	0.33	0.33	0.33	0.67	0.5	0.17
S44	70	0.67	0.33	0.67	0.5	0.67	0.67	0.5	0.67	0.67	0.67	0.5	0.83	0.67	0.5	0.67	0.5	1	0.67	0.67	0.67	0.5	0.67	0.5	0.67	0.83	0.67	0.67	0.67	0.83	0.67	0.5	0.5	0.67	0.5	0.5	0.5	0.67	0.33	0.67	0.5	0.83	0.5	0.5	0.67	0.67	0.67	0.67	0.5
S45	24	0.83	0.67	1	0.67	0.67	0.17	0.83	0.67	0.83	0.83	0.83	0.67	0.67	1	0.67	0.67	1	1	0.83	0.33	0.83	0.67	0	0.5	1	0.17	0.5	0	1	0.83	0.83	0.5	0.17	0.83	0.33	0.83	0	0.67	0.17	0.67	0	0.67	0	0.17	1	0.33	0.17	0.67
S46	19	0.17	0.17	0.17	0.33	0.33	0.17	0.17	0.5	0.17	0.17	0.17	0.17	0.17	0.33	0.17	0.5	0.17	0.83	0.17	0.17	0.17	0.17	0.17	0.5	0.33	0.83	0	0.17	0.17	0.17	0.17	0.17	0.17	0.33	0.17	0.17	0.17	0.17	0.17	0.17	0.17	0.5	0.5	0.33	0.17	0.83	0.17	0.33
S47	81	0.67	0.33	0.67	0.83	0.83	0.83	0.67	0.67	0.67	0.67	0.83	0.67	0.67	0.67	0.83	0.17	0.83	0.83	0.83	0.67	0.83	0.83	0.67	0.67	0.67	0.5	0.67	0.67	0.67	0.5	0.67	0.5	0.83	0.67	0.83	0.33	0.83	0.67	0.67	0.67	0.83	0.83	0.67	0.67	0.67	0.33	0.67	0.83
S48	75	0.33	0.83	0.67	0.83	0.67	0.5	0.83	0.5	0.83	0.83	0.67	0.83	0.83	0.83	0.83	0.5	0.83	0.83	0.83	0.83	0.67	0.83	0.83	0.83	0.67	0.67	0.83	0.83	0.67	0.83	0.67	0.67	0.83	0.83	0.5	0.83	0.83	0.83	0.83	0.83	0.67	0.83	0.83	0.83	0.83	0.83	0.83	0.83
S49	67	0.67	0.67	0.67	0.67	0.83	0.67	0.67	0.67	0.83	0.67	0.67	0.67	0.83	0.67	0.83	0.67	0.67	0.67	0.67	0.83	0.67	0.67	0.67	0.67	0.83	0.67	0.67	0.67	0.67	0.67	0.83	0.67	0.67	0.67	0.67	0.67	0.67	0.67	0.67	0.67	0.67	0.83	0.67	0.67	0.67	0.67	0.83	0.67
S50	72	0.83	0.67	0.33	0.5	0.5	0.17	0.5	1	0.67	1	0.67	0.5	0.5	1	1	0.5	0.5	0.5	1	0.17	1	0.67	0.67	1	0.83	0.33	0.5	0.67	0.5	0.67	0.83	1	0.5	0.33	0.5	0.67	1	1	1	0.67	0.67	0.33	0.5	0.5	0.5	0.83	0.5	0.67
S51	72	0.33	0.17	0.67	0.33	0.33	0.5	0.5	0.5	0.17	0.5	0.5	0.33	0.33	0.67	0.67	0.83	0.67	0.5	0.83	0.83	0.5	0.5	0.83	0.17	0.5	0	0.5	0	0.5	0.33	0.33	0.67	0.33	0.17	1	0.33	0.83	0.83	0.67	0.5	0.17	0.67	0.83	0.5	0.5	0.5	0.83	0.5
S52	71	0.67	0.33	0.5	0.33	0.5	0.5	0.5	0.17	0.67	0.5	0.33	0.5	0.5	0.5	0.17	0.33	0.5	0.33	0.5	0.5	0.33	0.5	0.5	0.5	0.5	0.33	0.5	0.33	0.33	0.5	0.5	0.5	0.33	0.33	0.33	0.5	0.5	0.5	0.33	0.33	0.67	0.33	0.5	0.5	0.5	0.5	0.5	0.5
S53	23	0.33	0.83	0.5	0.67	0.17	0.67	0.67	0.67	0.67	0.83	0.67	0.5	0.33	0.67	0.33	0.67	0	0.33	0.83	0.67	0.67	0	0.67	0.67	0.17	0.5	0	0.67	0.67	0.67	1	0.67	0	0.17	0.83	0.33	0.67	0.83	0.67	0.67	0.67	0.67	0.67	0.67	1	0.67	0.33	0.17
S54	23	0.67	0.33	0.5	0.67	0.67	0.67	0.5	0.67	0.67	0.67	0.5	0.83	0.17	0.67	0.67	0.67	0.67	0.67	0.67	0.83	0.83	0.67	0.67	0.67	0.67	0.33	0.5	0.83	0.67	0.67	0.33	0.5	0.5	0.67	0.67	0.33	0.67	0.83	0.67	0.83	0.83	0.83	0.67	0.17	0.5	0.83	0.67	0.83
S55	22	0.17	0	0.17	0.17	0	0	0	0	0	0	0.17	0.5	0	0.5	0.33	0.33	0	0	0.83	0.67	0.67	0.33	0.33	0.17	0.33	0	0	0.17	0	0	0.17	0	0.33	0.17	0.5	0.67	0.17	0.67	1	0.5	0	0.17	0.5	0.33	0.83	0.33	0.33	0.67
S56	69	0.33	0.5	0.17	0.33	0.17	0.17	0.17	0.17	0.17	0.17	0.17	0.33	0.5	0.17	0.17	0.33	0.17	0.17	0.17	0.17	0.33	0.17	0.33	0.33	0.17	0.33	0.17	0.17	0.33	0.33	0.33	0.33	0.17	0.33	0.33	0.33	0.33	0.33	0.17	0.33	0.33	0.5	0.17	0.17	0.33	0.5	0.17	0.17
S57	22	0.33	0	0.33	0.33	0.33	0	0	0	0.33	0.33	0.17	0.5	0.33	0.33	0	0.5	0	0.17	0.83	0.83	0.5	0.5	0.17	0.33	0.5	0.17	0	0	0	0.5	0	0.33	0.33	0	0.33	0.33	0	0.5	0.33	0.33	0.33	0.5	0.5	0.33	0.5	0.67	0.33	0.33
S58	68	0.33	0.67	0.17	0.5	0.33	0.33	0.17	0.17	0.5	0	0.33	0.67	0.33	0.33	0.5	0.33	0.33	0.17	0.5	0.5	0.5	0.33	0.17	0.5	0.17	0.33	0.33	0.17	0.5	0	0.17	0	0.33	0.17	0.33	0.5	0.33	0.5	0.5	0.5	0.33	0.33	0.17	0.33	0.17	0.33	0.5	0.33
S59	74	0.5	0.67	0.33	0.67	0.5	0.83	0.5	1	0.67	0.5	0.5	0.5	0.5	0.33	0.33	0.5	0.67	0.83	0.5	0.67	0.33	0.5	0.33	0.33	0.5	0.83	0.67	0.67	0.5	0.5	0.33	0.83	0.5	0.83	0.33	0.5	0.67	0.33	0.5	0.67	0.5	0.83	0.67	0.5	0.5	0.5	0.67	0.5
S60	23	0.67	0.5	0.83	0.83	0.67	0.67	0.5	0.67	0.5	0.33	0	0.5	0.17	1	0.17	0.67	0.5	0.83	0.5	1	0.67	0.33	0	0.17	0.67	1	0.67	0.33	0.67	1	0.17	0.17	0.5	0.17	0	0.67	0.67	0.67	0.5	0.5	0.67	0.83	0.17	0.17	0.67	1	0	0.33
S61	26	0.5	0.83	1	0.67	0.67	0.5	0.5	0.67	1	0.33	0.67	0	0.5	0.5	0.83	0.33	1	0.67	0.33	0.33	0.17	0	0.33	0.33	0.5	0.67	0.5	0.33	0.67	0.67	0.67	0.67	0.33	0.33	0	0	0.67	0.17	0.33	0.67	0.5	0.5	0	0.5	0.67	0.5	0.17	0.33
S62	71	0.17	0.17	0.17	0.33	0.17	0.17	0.17	0.5	0.5	0.17	0.17	0.17	0.17	0.17	0.17	0.17	0.17	0.17	0.17	0.17	0.17	0.17	0	0.17	0.17	0.33	0.17	0.17	0.17	0.67	0.17	0.17	0.17	0.17	0.17	0.17	0.17	0.17	0.33	0.17	0.17	0.17	0.17	0.17	0.17	0.17	0.17	0.17
S63	23	0.17	0.33	1	0.83	0.67	0.67	1	0.83	1	1	1	0.83	0.5	0.67	0.5	0.5	1	1	1	0.83	1	0.33	0.17	0.33	0.5	0	0.83	0.67	0.67	0.67	0.83	1	0.17	0.83	0.67	0.5	0.5	1	1	1	0.5	0.17	0.17	0.33	1	0.67	0.67	1
S64	27	1	0.67	0.83	1	0.83	0.83	0.83	0.67	0.67	0.17	0.83	1	0.83	0.67	0.83	0.83	0.17	0.67	0.83	0.67	0.83	0.83	0.83	0.83	0.5	0.17	0	0	0.83	0.67	0.33	0.67	0.33	0.67	0.5	0.5	0.5	1	0.5	1	0.33	0.67	0.67	0.5	0.83	0.83	0.67	0.5
S65	25	1	0.33	0.67	0.33	0.67	0.83	0.5	0.5	0.67	0.83	0.33	0.67	0.17	1	0.5	1	1	0.67	1	1	0.67	0.33	0.33	0.67	0.67	0.33	0.33	0.17	1	1	1	0.33	0.83	0.5	0.5	0.33	0.67	1	1	1	1	0.67	0.33	0.33	0.83	1	0.67	1
S66	69	0.83	0.67	0.83	0.83	0	0	0.83	0.5	0.5	0	0.83	0.83	0.67	0.83	0.5	0.83	0.5	0.83	0.83	0.83	0.83	0.83	1	0.83	0.5	0.83	0.67	0.5	0.5	0.5	0	0.5	0	0.83	0.67	0.83	0.83	0.83	0.83	0.83	0	0.5	0.83	0.83	0.67	1	0.83	0.83
S67	22	0.83	0.5	0.33	0.83	0.17	0	0.33	0.5	0.33	0.33	0.33	0.67	0.17	0.33	0.83	0.33	0.17	0.33	1	0.67	0.33	0.83	0.33	1	0	0.67	0.67	0	0.17	0.33	0.33	0	0.67	0.33	0.17	0.5	0.33	0.67	0.17	0.33	1	0.5	0.5	0.83	0.5	0.17	0.33	0.83
S68	74	0.5	0.5	0.33	0.33	0	0.17	0.33	0.33	0.33	0.17	0.33	0.5	0	0.33	0.17	0.5	0.33	0.33	0.33	0.5	0.33	0.33	0.33	0.33	0	0.17	0.33	0.17	0.33	0.33	0.33	0.5	0.5	0.33	0.33	0	0.33	0.33	0.5	0.33	0.33	0.5	0.5	0.5	0.5	0.5	0.5	0.5
S69	75	0.5	0.5	0.33	0.5	0.17	0.17	0	0	0.17	0.33	0.17	0.33	0	0.33	0.5	0.33	0.33	0	0.67	0.67	0.83	0.33	0.17	0.33	0	0	0	0	0.5	0.33	0	0.33	0	0.17	0.33	0.33	0	0.5	0.5	0.5	0.33	0	0.33	0.17	0.83	0.33	0.5	0.33
S70	28	0.33	0.17	0.33	0.17	0.33	0.33	0.67	0.33	0.33	0.5	0.17	0.5	0	0.5	0.17	0.17	0.33	0.33	0.67	0.33	0.5	0.17	0.33	0.17	0.17	0.5	0.17	0.33	0.33	0.83	0.33	0.17	0.17	0.5	0.17	0.33	0.33	0.33	0.17	0.33	0.33	0.5	0.33	0	0.5	0.33	0.17	0.33
S71	73	0.67	0.67	0.67	0.67	0.5	0.67	0.67	0.83	0.67	0.67	0.67	0.5	0.5	0.67	0.83	0.67	0.5	0.67	0.83	0.67	0.5	0.67	0.5	0.33	0.67	0.67	0.67	0.67	0.67	0.67	0.5	0.67	0.67	0.33	0.67	0.67	0.5	0.67	0.67	0.5	0.67	0.67	0.67	0.5	0.67	0.67	0.67	0.67
S72	24	0.67	0.17	0.5	0.17	0.33	0.67	0.33	0.33	0.17	0.17	0.67	0.17	0.17	1	0.33	0.5	0.17	0.17	0.67	0.17	0.67	0.33	0.67	0.5	0.67	0.67	0.5	0.17	0.33	0.33	0.5	0.17	0.67	0.17	1	0.33	0.5	0.5	0.67	0.67	0.67	0.17	0.5	0.33	0.83	0.17	0	0.17
S73	24	0.83	0	0.33	0.67	0.33	0	0	0.17	0.83	0.5	0	0.5	0.33	0.33	1	0.17	0	0.17	0.5	0.17	0.5	0	0.17	0.17	0.83	0.17	0	0	0.67	0	0	0.33	0.67	0	0.17	0.17	0.33	0.67	0	0.17	0.83	0	0	0.5	0.83	0.17	0.17	0.33
S74	29	0.67	0.17	0.17	0.33	0.17	0	0	0	0.17	0.17	0.33	0.33	0.33	0.17	0.5	0.17	0	0.17	1	0.33	0.33	0.5	0.33	0.33	0.17	0.17	0	0	0.17	0	0.17	0.17	0.17	0	0.5	0.17	0.17	0	0.5	0.5	1	0.17	0.17	0.33	0.33	0.67	0.17	0.33
S75	19	0.67	0.67	0.67	0.83	0.83	0.33	0.5	0.83	0.5	0.67	0.33	0.67	0.67	0.67	0.83	0.33	1	1	0.33	0.67	0.83	0.5	0.5	0.5	1	0.67	0.67	0.33	1	0.5	1	0.67	0.5	0.5	0.17	0.5	0.67	0.83	1	0.83	0.67	0.5	0.33	0.5	0.67	0.33	0.5	0.5
S76	25	0.67	0.5	0.67	0.67	0.5	0.33	0.67	0.83	0.67	1	0.67	0.67	0.5	0.67	0.5	0.33	0.67	0.33	1	0.5	0.67	0.17	0.33	0.33	0.33	0.33	0.17	0.33	0.5	0.5	0.33	1	0.67	0.67	0.33	0.33	0.33	0.33	0.33	0.67	0.5	0.67	0.17	0	0.5	0.33	0.67	0.67
S77	26	0.33	0.17	0.67	0.5	0.33	0.17	0.5	0.5	0.5	0.17	0.17	0.33	0.33	0.83	0.67	0.33	0.17	0.83	1	1	0.67	0.67	0.33	0.67	0.17	0.17	0.17	0.17	0.5	0.67	0.33	0.33	0.33	0.17	0.33	0.33	0.33	0.83	0.33	0.83	0.5	0.33	0.33	0.17	0.5	0.67	0.5	0.67
S78	71	0.5	0.17	0.5	0.33	0.17	0.33	0.17	0.5	0.33	0.33	0.33	0.33	0.33	0.5	0.83	0.33	0.33	0.5	0.67	0.83	0.5	0.5	0.33	0.33	0.17	0.17	0.17	0.33	0.33	0.33	0.17	0.33	0.33	0.33	0.33	0.67	0.33	0.33	0.5	0.33	0.5	0.33	0.33	0.33	0.5	0.5	0.5	0.17
S79	24	0.33	0.33	0.67	0.83	0	0.17	0.17	0.67	0.33	0.33	0.67	0.67	0.33	0.17	0.5	0.83	0.33	0.33	1	0.83	0.17	0.83	0.33	0.5	0.67	0.5	0.5	0.67	0.33	0.5	0.67	0.83	0.17	0.5	0.83	0.5	0.33	0.67	0.83	0.17	0.67	0.33	0.67	0.67	0.67	0.5	0.5	0.33
S80	22	0.67	0.17	1	0.83	1	0.33	1	1	0.67	0.83	0.67	0.67	0.67	0.33	0.33	0.5	1	0.33	1	0.83	1	0.83	0.67	0.33	0	0.67	0.67	0.33	1	0.67	0.17	0.5	0.33	1	0.5	0.5	0.67	1	0.67	1	1	0.67	0.67	0.17	1	0.83	0.33	0.5
S81	28	0.67	0.33	0.67	0.67	0.33	0.33	0.33	0.5	0.33	0	0	0.5	0	0.67	0.33	0.5	0.5	0.5	0.83	0.67	0.5	0.17	0	0	0	0.33	0	0.17	0.5	0.67	0	0	0.17	0	0	0	0.33	0.17	0.33	0.17	0.17	0.17	0	0	0.83	0.83	0	0.17
S82	30	1	0.33	0.33	0.67	0.17	0.83	0.17	1	0.83	0.67	0.33	0.33	0.17	0.67	0.5	0.5	0.67	0.33	0	0.5	0.17	0.17	0.17	0.17	0.5	0.67	0.67	0.33	0.5	0.67	0.67	0.33	0.67	0.33	0	0.33	0.17	0.17	0	0.67	0.83	0	0	0.33	0.5	0.83	0.17	0.5
S83	22	0.5	0.83	0.5	0.67	0.67	0.33	0.33	0.33	0.67	0.5	0.83	1	0.67	0.83	0.83	1	0.17	0.67	1	0.83	0.67	0.67	0.5	0.67	0	0.67	0.33	0.67	0.5	0.67	0.33	0.33	0.5	0.33	0.33	0.67	0.67	1	0.83	0.83	0.5	0.83	0.67	0.83	0.67	0.83	0.83	0.67
S84	22	0.67	0.67	0.33	0.67	0.33	0.5	0.5	0.67	0.67	0.33	0.67	0.67	0.67	0.5	0.67	0.33	0.17	0.5	1	0.5	0.83	1	0.83	0.5	0.33	0.33	0.17	0.17	1	1	0.67	0.5	0.5	0.83	0.83	0.67	1	1	1	0.67	1	0.33	0.5	1	1	0.83	0.5	1
S85	23	0.67	0.83	0.83	0.83	0	0.17	0.83	0.67	0.33	0.83	1	1	0.33	0.83	0.67	1	0	0.67	1	1	0.83	0.83	0.83	1	0.5	0.67	0.33	1	0.33	0.83	1	0	0.33	0	1	0.5	0.5	1	0.83	1	0.5	1	0.67	0.67	0.83	0.17	0.67	0.83
S86	24	0.67	0.17	1	0.67	0.33	0.17	0.17	1	1	0.33	0.17	0.83	0.67	1	0.33	1	0.17	0.67	0.67	1	1	0.83	1	1	0.83	0.67	0.67	0	0.67	0.33	0.17	0.83	0.67	0.67	0.83	0.5	1	0.83	0.83	1	0.83	0.17	1	0.33	1	0.17	0.67	0.83
S87	22	0	0.67	0.67	0.17	0.5	0.67	0.67	0.5	0.5	0.67	0.67	0.5	0.5	0.5	0.17	0.5	0.33	0.67	0.83	0.67	0.83	0.5	0.67	0.67	0.67	0.17	0.5	0.17	0.67	0.33	0.67	0.83	0.5	0.67	0.67	0.33	0.83	0.5	0.67	0.5	0.5	0.83	0.83	0.67	0.5	0.83	0.5	0.83
S88	21	0.67	0	0.67	0.5	0.67	0.33	0.83	0.5	0.5	0.67	0.5	0.33	0.33	0.67	0.33	0.33	0.5	0.67	0.33	0.83	0.67	0.67	0.17	0.33	0.67	0.33	0.17	0.17	0.5	0.67	0.33	0.67	0.33	0	0.33	0.33	0.33	0.83	0.67	0.83	0.67	0.17	0.33	0.17	0.83	0.67	0.5	0.33
S89	25	0.83	0.5	0.67	0.67	0.83	0.33	1	0.67	0.5	0.67	0.67	0.67	0.83	0.67	0.33	0.5	0.67	0.67	0.67	0.67	0.67	0.83	0.83	0.5	0.33	1	0.67	0.5	0.67	0.5	1	1	0.67	0.5	0.5	0.33	0.33	0.5	1	0.5	1	0.67	0.67	0.5	0.83	0.83	0.33	0.67
S90	26	1	1	0.67	0.33	1	1	0.17	1	1	1	0.17	0.5	0.67	1	1	0.33	1	1	0.67	0.33	0.67	0.5	0.17	0.83	0.5	1	0.17	0.67	1	0.33	1	1	0.33	0.33	0.17	1	0.67	0.33	1	0.83	0.83	1	0.33	0.33	1	1	1	0.33
S91	22	0.5	0.5	0.17	0.67	1	0.33	0.17	0.17	0.67	1	0.17	0.17	0.17	1	0.67	0.5	0.5	0.17	0.17	0.5	0.17	0.17	0.17	0.5	0	0.17	0.17	0.83	0.17	1	1	0.5	0.5	0.17	0.17	0.33	0.67	1	0.17	1	1	1	0.17	0.17	0.17	0.17	0.17	0.17
S92	26	0.33	0.33	0	0.33	0	0.17	0	0.33	0.33	0	0.17	0.67	0.67	0.67	0.83	0.83	0	0	0.67	0.67	0.67	0.33	0.83	0.83	0	0.5	0.17	0	0.67	0.33	0.17	0.17	0	0	0.33	0.83	0.33	0.67	0.67	0.83	0	0	0.67	0.67	0.83	0.67	0.67	0.67
S93	23	0.33	0.5	0.5	0.5	0.33	0.67	0.33	0.17	0.67	0.17	0.33	0.17	0.17	0.67	0.33	0.67	0.17	0.33	0.33	0.33	0.5	0.67	0.5	0.33	0.17	0.5	0.17	0.5	0.17	0.17	0.17	0.33	0.17	0.33	0.5	0.5	0.67	0.5	0.33	0.5	0.17	0.5	0.67	0.5	0.33	0.33	0.33	0.5
S94	NaN	1	0.17	0.33	0	0.83	0.33	0	0.17	1	0	0.67	0.33	0.33	0.17	1	1	0	0	1	1	1	1	0.33	0.67	1	0.33	0.17	0.17	0.67	1	0.17	0.33	0.67	0.33	0.5	1	0.17	1	1	0	0.83	0.17	0.67	0.17	1	0.67	0.83	1
S95	25	0.67	0.5	0.17	0.17	0.33	0.5	0.17	0.83	0.5	0.17	0	1	0	0.83	0.17	1	0.33	0.33	1	0.67	0.83	0.33	0.33	0.83	0	0.5	0.17	0.33	0	0.83	0.17	0	0	0.5	0.67	0	0.5	1	0.17	1	0.67	0.83	0.5	0.17	0.83	1	0.17	0.5
S96	19	0.5	0.67	0.83	0.67	0.5	0	0.33	0.17	0.5	0	0.17	0.67	0.33	0.33	0.5	0.5	0.5	0.17	0.33	0.5	0.5	0.17	0.5	0.33	0.33	0.5	0	0.5	0.33	0.5	0.17	0.33	0.33	0.5	0.5	0.5	0.33	0.17	0.17	0.33	0.5	0.33	0.5	0.17	0.67	0.5	0.33	0.33
[truncated: 48 more columns]
